# Supplementary material for: Computational identification of immune-related lncRNA signature for predicting the prognosis and immune landscape of human glioblastoma multiforme
Source: Front Immunol. 2022 Aug 12;13:932938. doi: 10.3389/fimmu.2022.932938 (PMC9412749; doi:10.3389/fimmu.2022.932938)
Supplement: Supplementary file 2 [file Table_1.xlsx]

## Sheet: Table S2
Supplementary Table 2. The total 46 DEir-lncRNAs.
Ensemble_id	Gene Symbol	log2FoldChange	P-value
ENSG00000247774.5	PCED1B-AS1	-1.48554	3.08e-25
ENSG00000246430.5	LINC00968	-2.23513	6.75e-22
ENSG00000176659.7	C20orf197	-1.25255	5.43e-20
ENSG00000268027.4	AC006129.2	-1.37057	3.25e-19
ENSG00000258867.4	LINC01146	-1.54591	3.41e-16
ENSG00000254288.1	RP11-6I2.3	-1.56898	1.39e-14
ENSG00000224397.4	LINC01272	-1.65139	4.32e-13
ENSG00000238005.2	RP11-443B7.1	-1.5269	5.68e-13
ENSG00000256262.1	USP30-AS1	-1.47522	1.16e-12
ENSG00000251442.4	LINC01094	-1.06744	1.61e-12
ENSG00000272666.1	CTA-384D8.35	-1.33947	2.21e-11
ENSG00000227039.5	ITGB2-AS1	-1.02224	2.59e-11
ENSG00000261795.1	RP11-90P13.1	-1.20209	1.69e-10
ENSG00000261468.1	RP11-1024P17.1	-1.10975	1.77e-09
ENSG00000232973.10	CYP1B1-AS1	-1.63107	2.49e-09
ENSG00000237422.1	RP11-305L7.3	-1.14325	2.92e-09
ENSG00000245067.5	IGFBP7-AS1	-1.44031	3.14e-09
ENSG00000281162.1	LINC01127	-1.13395	1.12e-08
ENSG00000271856.1	LINC01215	-1.24799	1.24e-08
ENSG00000272274.1	LINC00551	-1.60006	1.74e-08
ENSG00000224137.1	AC079767.4	-1.82104	1.88e-08
ENSG00000280587.1	LINC01348	-1.19808	1.85e-07
ENSG00000226777.6	KIAA0125	-1.94582	2.09e-07
ENSG00000255737.2	AGAP2-AS1	1.32993	2.56e-07
ENSG00000259218.4	LINC00928	1.03292	5.37e-07
ENSG00000237605.1	RP11-343H5.6	-1.00712	8.4e-07
ENSG00000233532.4	LINC00460	-1.63075	1.26e-06
ENSG00000249001.4	RP11-742B18.1	-1.41167	1.77e-06
ENSG00000261295.1	RP11-524D16__A.3	-1.08817	3.43e-06
ENSG00000146666.5	LINC00525	-1.44778	1.16e-05
ENSG00000099869.7	IGF2-AS	1.807	1.26e-05
ENSG00000225986.1	UBXN10-AS1	-1.35682	1.74e-05
ENSG00000271046.1	RP11-138I18.2	-1.05647	5.9e-05
ENSG00000230257.1	NFE4	-1.19713	8.28e-05
ENSG00000260943.1	RP11-476D10.1	-1.47871	0.000105797
ENSG00000240476.1	LINC00973	-1.32777	0.000147783
ENSG00000241469.6	LINC00635	-1.53252	0.000194331
ENSG00000261959.1	RP11-893F2.14	1.0646	0.000487937
ENSG00000270168.1	LA16c-380H5.4	1.74441	0.000795307
ENSG00000261025.1	RP11-84D1.2	-1.23523	0.00110571
ENSG00000214049.6	UCA1	-1.08615	0.00196502
ENSG00000227135.1	GCSAML-AS1	-1.08225	0.00212092
ENSG00000257761.1	RP11-186F10.2	1.25438	0.00287461
ENSG00000240922.1	LSAMP-AS1	1.12402	0.00327765
ENSG00000231764.7	DLX6-AS1	1.09037	0.00622178
ENSG00000280081.2	MGC39584	1.17742	0.0108713
DEir-lncRNAs: differentially expressed ir-lncRNAs
