# Supplementary material for: Computational identification of immune-related lncRNA signature for predicting the prognosis and immune landscape of human glioblastoma multiforme
Source: Front Immunol. 2022 Aug 12;13:932938. doi: 10.3389/fimmu.2022.932938 (PMC9412749; doi:10.3389/fimmu.2022.932938)
Supplement: Supplementary file 3 [file Table_2.xlsx]

## Sheet: Table S1
Supplementary Table 1. The total 787 immune-related-lncRNAs .
Immune Gene	lncRNAs	Cor	P-value
SEMA3F	MATN1-AS1	0.463608	1.8e-09
TXLNA	MATN1-AS1	0.48033	3.79e-10
THPO	MATN1-AS1	0.445358	8.97e-09
IGF2R	MATN1-AS1	0.509721	1.99e-11
TGFBR3	MATN1-AS1	0.417302	8.87e-08
CLDN4	MATN1-AS1	0.418968	7.79e-08
ZC3HAV1L	MATN1-AS1	0.406446	2.04e-07
TNFRSF25	MATN1-AS1	0.465931	1.46e-09
GNRH1	MATN1-AS1	0.43193	2.76e-08
FGFR1	MATN1-AS1	0.444391	9.74e-09
OPRK1	MATN1-AS1	0.428022	3.79e-08
TG	MATN1-AS1	0.473379	7.32e-10
IL11RA	MATN1-AS1	0.485555	2.29e-10
C5	MATN1-AS1	0.431545	2.84e-08
TOR2A	MATN1-AS1	0.423383	5.49e-08
RXRA	MATN1-AS1	0.574213	1.04e-14
PRKCQ	MATN1-AS1	0.430416	3.12e-08
CDNF	MATN1-AS1	0.543073	4.89e-13
SCT	MATN1-AS1	0.498956	6.05e-11
SEMA6C	MATN1-AS1	0.48676	2.04e-10
PSMD4	MATN1-AS1	0.400447	3.19e-07
MDK	MATN1-AS1	0.457136	3.22e-09
NR1H3	MATN1-AS1	0.44823	7.01e-09
SHC1	MATN1-AS1	0.426297	4.35e-08
RBP5	MATN1-AS1	0.431692	2.81e-08
RARG	MATN1-AS1	0.518627	7.69e-12
LGR5	MATN1-AS1	0.43711	1.8e-08
XCL1	MATN1-AS1	0.521393	5.69e-12
LTB4R	MATN1-AS1	0.467238	1.29e-09
NFATC4	MATN1-AS1	0.519472	7.02e-12
BMP4	MATN1-AS1	0.415364	1.03e-07
MR1	MATN1-AS1	0.447483	7.47e-09
NR2E3	MATN1-AS1	0.458549	2.84e-09
ADIPOR1	MATN1-AS1	0.408177	1.79e-07
LAT	MATN1-AS1	0.407597	1.87e-07
CTF1	MATN1-AS1	0.592465	8.97e-16
AVPR1B	MATN1-AS1	0.477198	5.11e-10
MC1R	MATN1-AS1	0.586313	2.09e-15
ANGPTL6	MATN1-AS1	0.5009	4.96e-11
TMPRSS6	MATN1-AS1	0.407795	1.84e-07
GDF7	MATN1-AS1	0.468029	1.2e-09
AVPR2	MATN1-AS1	0.418995	7.77e-08
SEMA4F	MATN1-AS1	0.473329	7.35e-10
SEMA4C	MATN1-AS1	0.492321	1.18e-10
INHA	MATN1-AS1	0.521389	5.69e-12
ACVR2B	RP11-285J16.1	0.532592	1.64e-12
PLXNB1	RP11-285J16.1	0.563083	4.32e-14
GSK3B	RP11-285J16.1	0.474308	6.71e-10
SEMA5B	RP11-285J16.1	0.412585	1.28e-07
RBP2	RP11-285J16.1	0.485387	2.33e-10
KNG1	RP11-285J16.1	0.418919	7.82e-08
BMP8A	RP11-285J16.1	0.599663	3.27e-16
SH3BP2	RP11-285J16.1	0.417633	8.65e-08
GNRHR	RP11-285J16.1	0.495481	8.59e-11
ALB	RP11-285J16.1	0.422629	5.83e-08
EPGN	RP11-285J16.1	0.4766	5.41e-10
ARTN	RP11-285J16.1	0.498811	6.14e-11
NPR3	RP11-285J16.1	0.414642	1.09e-07
IL5	RP11-285J16.1	0.422034	6.12e-08
IL13	RP11-285J16.1	0.587036	1.89e-15
LEAP2	RP11-285J16.1	0.799692	4.74e-35
BRD8	RP11-285J16.1	0.407243	1.92e-07
NRG2	RP11-285J16.1	0.416915	9.14e-08
LTA	RP11-285J16.1	0.428617	3.61e-08
SKIV2L	RP11-285J16.1	0.417568	8.69e-08
AGER	RP11-285J16.1	0.780917	1.83e-32
RXRB	RP11-285J16.1	0.413622	1.18e-07
MLN	RP11-285J16.1	0.430352	3.14e-08
BACH2	RP11-285J16.1	0.40485	2.3e-07
BRAF	RP11-285J16.1	0.498607	6.27e-11
TNFRSF25	RP11-285J16.1	0.567584	2.44e-14
FGF17	RP11-285J16.1	0.492669	1.14e-10
GNRH1	RP11-285J16.1	0.678039	8.4e-22
NR6A1	RP11-285J16.1	0.699715	1.14e-23
LRSAM1	RP11-285J16.1	0.550003	2.15e-13
LCN9	RP11-285J16.1	0.472653	7.83e-10
LCNL1	RP11-285J16.1	0.528556	2.58e-12
MAPK8	RP11-285J16.1	0.445916	8.55e-09
SEMA4G	RP11-285J16.1	0.431488	2.86e-08
ROBO3	RP11-285J16.1	0.637502	1.04e-18
KLRK1	RP11-285J16.1	0.483884	2.7e-10
LMBR1L	RP11-285J16.1	0.565125	3.34e-14
SP1	RP11-285J16.1	0.426525	4.27e-08
MASP2	RP11-285J16.1	0.618313	2.11e-17
NR1I3	RP11-285J16.1	0.42691	4.14e-08
NR2C1	RP11-285J16.1	0.5582	7.92e-14
STAB2	RP11-285J16.1	0.451676	5.2e-09
FGF9	RP11-285J16.1	0.579774	5.01e-15
RFXAP	RP11-285J16.1	0.418939	7.81e-08
SLC22A17	RP11-285J16.1	0.413936	1.15e-07
IRF9	RP11-285J16.1	0.665442	8.64e-21
LTB4R2	RP11-285J16.1	0.540908	6.3e-13
LTB4R	RP11-285J16.1	0.509067	2.13e-11
DUOX1	RP11-285J16.1	0.463257	1.86e-09
NRG4	RP11-285J16.1	0.401417	2.97e-07
WFIKKN1	RP11-285J16.1	0.437302	1.77e-08
RABEP2	RP11-285J16.1	0.419053	7.74e-08
LAT	RP11-285J16.1	0.732119	8.61e-27
CMTM1	RP11-285J16.1	0.411805	1.36e-07
MC1R	RP11-285J16.1	0.561924	4.99e-14
VTN	RP11-285J16.1	0.745852	2.95e-28
LEFTY1	RP11-285J16.1	0.528205	2.68e-12
SHC2	RP11-285J16.1	0.61495	3.51e-17
FGF22	RP11-285J16.1	0.493611	1.04e-10
AMH	RP11-285J16.1	0.557476	8.66e-14
INSR	RP11-285J16.1	0.415776	9.99e-08
TYK2	RP11-285J16.1	0.552041	1.68e-13
PIK3R2	RP11-285J16.1	0.452059	5.03e-09
GIPR	RP11-285J16.1	0.468451	1.16e-09
GNRH2	RP11-285J16.1	0.49222	1.19e-10
MAVS	RP11-285J16.1	0.449205	6.44e-09
PLCG1	RP11-285J16.1	0.405245	2.23e-07
OGFR	RP11-285J16.1	0.503033	3.99e-11
IGLV5-52	RP11-285J16.1	0.498307	6.46e-11
TMPRSS6	RP11-285J16.1	0.49364	1.03e-10
GALR3	RP11-285J16.1	0.452566	4.81e-09
DDX17	RP11-285J16.1	0.609047	8.43e-17
TNFRSF13C	RP11-285J16.1	0.534221	1.36e-12
IL3RA	RP11-285J16.1	0.590073	1.25e-15
UCN	RP11-285J16.1	0.492797	1.12e-10
PLXNB3	RP11-285J16.1	0.531834	1.78e-12
PLXNA3	RP11-285J16.1	0.590536	1.17e-15
SEMA4C	RP11-285J16.1	0.443643	1.04e-08
INHA	RP11-285J16.1	0.418511	8.07e-08
RAF1	RP11-285J16.1	0.460406	2.4e-09
NR2C2	RP11-285J16.1	0.539808	7.16e-13
PTH1R	C3orf35	0.408574	1.74e-07
SEMA3F	C3orf35	0.533802	1.43e-12
BMP8A	C3orf35	0.426689	4.22e-08
EPGN	C3orf35	0.53589	1.12e-12
ARTN	C3orf35	0.453624	4.38e-09
NPR3	C3orf35	0.413333	1.21e-07
FGF10	C3orf35	0.411047	1.44e-07
LEAP2	C3orf35	0.533673	1.45e-12
BPHL	C3orf35	0.400022	3.29e-07
AGER	C3orf35	0.662145	1.56e-20
MLN	C3orf35	0.480983	3.56e-10
BACH2	C3orf35	0.580329	4.66e-15
IGF2R	C3orf35	0.527575	2.88e-12
ZC3HAV1L	C3orf35	0.448695	6.73e-09
BRAF	C3orf35	0.404714	2.32e-07
TNFRSF25	C3orf35	0.566689	2.74e-14
GNRH1	C3orf35	0.71103	1.04e-24
FGFR1	C3orf35	0.472839	7.7e-10
OPRK1	C3orf35	0.43272	2.58e-08
TG	C3orf35	0.455027	3.87e-09
IL11RA	C3orf35	0.441897	1.2e-08
OGN	C3orf35	0.496013	8.15e-11
NR6A1	C3orf35	0.569784	1.85e-14
LCN9	C3orf35	0.403909	2.47e-07
LCNL1	C3orf35	0.425158	4.77e-08
FGF8	C3orf35	0.585403	2.36e-15
SEMA6C	C3orf35	0.636231	1.28e-18
ROBO3	C3orf35	0.466561	1.38e-09
NTF3	C3orf35	0.545909	3.5e-13
LMBR1L	C3orf35	0.591482	1.03e-15
RARG	C3orf35	0.47069	9.4e-10
LGR5	C3orf35	0.522326	5.14e-12
MASP2	C3orf35	0.519708	6.84e-12
NR2C1	C3orf35	0.536486	1.05e-12
XCL1	C3orf35	0.488341	1.75e-10
IRF9	C3orf35	0.437871	1.69e-08
LTB4R2	C3orf35	0.48498	2.42e-10
LTB4R	C3orf35	0.476907	5.25e-10
NFATC4	C3orf35	0.584385	2.71e-15
BMP4	C3orf35	0.433039	2.52e-08
NR2E3	C3orf35	0.621228	1.36e-17
LAT	C3orf35	0.683453	2.97e-22
AVPR1B	C3orf35	0.525014	3.82e-12
NFAT5	C3orf35	0.41091	1.45e-07
MC1R	C3orf35	0.58921	1.41e-15
VTN	C3orf35	0.481451	3.41e-10
RARA	C3orf35	0.436422	1.9e-08
LEFTY1	C3orf35	0.521984	5.34e-12
SHC2	C3orf35	0.459471	2.61e-09
ANGPTL6	C3orf35	0.465224	1.55e-09
S1PR2	C3orf35	0.53122	1.91e-12
TYK2	C3orf35	0.405775	2.15e-07
GNRH2	C3orf35	0.537591	9.25e-13
PLCG1	C3orf35	0.434354	2.26e-08
IGLV5-52	C3orf35	0.41126	1.42e-07
DDX17	C3orf35	0.639633	7.33e-19
GDF7	C3orf35	0.479923	3.94e-10
TNFRSF13C	C3orf35	0.660411	2.13e-20
TMSB15B	C3orf35	0.407871	1.83e-07
PLXNA3	C3orf35	0.497528	6.99e-11
SEMA4C	C3orf35	0.577781	6.53e-15
IL37	C3orf35	0.404601	2.34e-07
ACVR2A	C3orf35	0.418209	8.27e-08
RAF1	C3orf35	0.410757	1.47e-07
NR2C2	C3orf35	0.428681	3.59e-08
PSMD6	ITGA9-AS1	0.427561	3.93e-08
MPL	ITGA9-AS1	0.407957	1.82e-07
DCK	ITGA9-AS1	0.407623	1.87e-07
TGFBR3	ITGA9-AS1	0.409751	1.59e-07
PSMC2	ITGA9-AS1	0.403173	2.61e-07
RLN2	ITGA9-AS1	0.410209	1.53e-07
CDNF	ITGA9-AS1	0.445401	8.94e-09
PPP3CB	ITGA9-AS1	0.42848	3.65e-08
S100A1	ITGA9-AS1	0.410061	1.55e-07
PAK1	ITGA9-AS1	0.473355	7.34e-10
EED	ITGA9-AS1	0.422992	5.67e-08
ENDOU	ITGA9-AS1	0.401414	2.97e-07
PLXNC1	ITGA9-AS1	0.422452	5.92e-08
NFYB	ITGA9-AS1	0.417075	9.03e-08
RXRG	ITGA9-AS1	0.444924	9.31e-09
IL17D	ITGA9-AS1	0.404766	2.31e-07
CACYBP	ITGA9-AS1	0.499972	5.46e-11
MR1	ITGA9-AS1	0.403279	2.59e-07
IL34	ITGA9-AS1	0.514816	1.16e-11
APOH	ITGA9-AS1	0.413407	1.2e-07
SOD1	ITGA9-AS1	0.573915	1.08e-14
S100B	ITGA9-AS1	0.430684	3.05e-08
PPP3R1	ITGA9-AS1	0.486073	2.18e-10
ACVR2B	ACVR2B-AS1	0.629507	3.74e-18
PLXNB1	ACVR2B-AS1	0.437897	1.68e-08
GSK3B	ACVR2B-AS1	0.511902	1.58e-11
SEMA5B	ACVR2B-AS1	0.493297	1.07e-10
RBP2	ACVR2B-AS1	0.403103	2.62e-07
FGF12	ACVR2B-AS1	0.504024	3.6e-11
NFYC	ACVR2B-AS1	0.405189	2.24e-07
PIK3R3	ACVR2B-AS1	0.443159	1.08e-08
GDF9	ACVR2B-AS1	0.455873	3.6e-09
RXRB	ACVR2B-AS1	0.413667	1.18e-07
DAXX	ACVR2B-AS1	0.404367	2.38e-07
FYN	ACVR2B-AS1	0.404279	2.4e-07
VIPR2	ACVR2B-AS1	0.457055	3.24e-09
FGF17	ACVR2B-AS1	0.420194	7.07e-08
PTK2	ACVR2B-AS1	0.464543	1.65e-09
LRSAM1	ACVR2B-AS1	0.498866	6.11e-11
MAPK8	ACVR2B-AS1	0.468067	1.2e-09
RFX5	ACVR2B-AS1	0.488695	1.69e-10
UBXN1	ACVR2B-AS1	0.44011	1.4e-08
CBL	ACVR2B-AS1	0.442972	1.1e-08
HDGF	ACVR2B-AS1	0.428328	3.7e-08
NR1I3	ACVR2B-AS1	0.459296	2.65e-09
SSTR5	ACVR2B-AS1	0.464547	1.65e-09
NFATC3	ACVR2B-AS1	0.431399	2.88e-08
PSMD3	ACVR2B-AS1	0.408983	1.68e-07
MAPT	ACVR2B-AS1	0.561883	5.02e-14
RAC3	ACVR2B-AS1	0.410017	1.56e-07
ELAVL1	ACVR2B-AS1	0.441078	1.29e-08
PIK3R2	ACVR2B-AS1	0.445352	8.97e-09
BMP2	ACVR2B-AS1	0.409082	1.67e-07
SRC	ACVR2B-AS1	0.419963	7.2e-08
UCN	ACVR2B-AS1	0.402607	2.72e-07
PLXNA3	ACVR2B-AS1	0.408221	1.78e-07
SOS1	ACVR2B-AS1	0.481819	3.29e-10
ACVR2A	ACVR2B-AS1	0.444234	9.87e-09
CREB1	ACVR2B-AS1	0.403209	2.6e-07
RAF1	ACVR2B-AS1	0.555517	1.1e-13
OPRD1	ACVR2B-AS1	0.487247	1.94e-10
NR2C2	ACVR2B-AS1	0.498819	6.13e-11
RHOA	EIF1B-AS1	0.532935	1.57e-12
PSMD6	EIF1B-AS1	0.426665	4.23e-08
NCK1	EIF1B-AS1	0.526903	3.1e-12
DCK	EIF1B-AS1	0.621754	1.25e-17
TMSB4XP8	EIF1B-AS1	0.418813	7.88e-08
AIMP1	EIF1B-AS1	0.547052	3.06e-13
NUDT6	EIF1B-AS1	0.593688	7.57e-16
PGRMC2	EIF1B-AS1	0.467514	1.26e-09
PRDX1	EIF1B-AS1	0.472211	8.16e-10
HFE	EIF1B-AS1	0.453509	4.43e-09
APOM	EIF1B-AS1	0.421066	6.6e-08
IFNGR1	EIF1B-AS1	0.472817	7.72e-10
RAC1	EIF1B-AS1	0.472629	7.85e-10
PPIA	EIF1B-AS1	0.486495	2.09e-10
SBDS	EIF1B-AS1	0.560002	6.34e-14
PSMC2	EIF1B-AS1	0.556643	9.6e-14
RLN2	EIF1B-AS1	0.425683	4.57e-08
RLN1	EIF1B-AS1	0.420027	7.17e-08
PSMD13	EIF1B-AS1	0.496471	7.78e-11
CAT	EIF1B-AS1	0.522846	4.85e-12
S100A13	EIF1B-AS1	0.418697	7.96e-08
EED	EIF1B-AS1	0.46034	2.42e-09
IL18	EIF1B-AS1	0.446307	8.27e-09
TPT1	EIF1B-AS1	0.416405	9.51e-08
CACYBP	EIF1B-AS1	0.504482	3.43e-11
GMFB	EIF1B-AS1	0.404124	2.43e-07
PPP4C	EIF1B-AS1	0.418507	8.07e-08
CKLF	EIF1B-AS1	0.537855	8.97e-13
NENF	EIF1B-AS1	0.491713	1.25e-10
CRLF3	EIF1B-AS1	0.416996	9.09e-08
GMFG	EIF1B-AS1	0.454576	4.03e-09
SOD1	EIF1B-AS1	0.540708	6.45e-13
S100B	EIF1B-AS1	0.551157	1.87e-13
TMSB4X	EIF1B-AS1	0.462294	2.03e-09
NDP	EIF1B-AS1	0.472962	7.61e-10
PSMD10	EIF1B-AS1	0.627066	5.49e-18
CDC42	EIF1B-AS1	0.470868	9.25e-10
TANK	EIF1B-AS1	0.473947	6.94e-10
PSMD14	EIF1B-AS1	0.469115	1.09e-09
CMTM6	EIF1B-AS1	0.478075	4.7e-10
RHOA	ENTPD3-AS1	0.448711	6.72e-09
PSMD6	ENTPD3-AS1	0.436975	1.82e-08
NCK1	ENTPD3-AS1	0.417598	8.67e-08
DCK	ENTPD3-AS1	0.591073	1.09e-15
TMSB4XP8	ENTPD3-AS1	0.48071	3.66e-10
AIMP1	ENTPD3-AS1	0.464664	1.64e-09
NUDT6	ENTPD3-AS1	0.516867	9.3e-12
PRDX1	ENTPD3-AS1	0.530036	2.18e-12
BPHL	ENTPD3-AS1	0.406656	2.01e-07
APOM	ENTPD3-AS1	0.498944	6.06e-11
HLA-DMB	ENTPD3-AS1	0.403609	2.52e-07
IFNGR1	ENTPD3-AS1	0.455298	3.78e-09
PPIA	ENTPD3-AS1	0.413751	1.17e-07
PSMC2	ENTPD3-AS1	0.468048	1.2e-09
RLN2	ENTPD3-AS1	0.432047	2.73e-08
PSMD13	ENTPD3-AS1	0.594695	6.58e-16
CAT	ENTPD3-AS1	0.46717	1.3e-09
S100A13	ENTPD3-AS1	0.402667	2.71e-07
EED	ENTPD3-AS1	0.418108	8.33e-08
IL18	ENTPD3-AS1	0.481157	3.5e-10
RXRG	ENTPD3-AS1	0.40216	2.81e-07
TPT1	ENTPD3-AS1	0.444635	9.54e-09
CACYBP	ENTPD3-AS1	0.610962	6.36e-17
PPP4C	ENTPD3-AS1	0.476701	5.36e-10
CKLF	ENTPD3-AS1	0.667521	5.93e-21
AGRP	ENTPD3-AS1	0.445131	9.14e-09
NENF	ENTPD3-AS1	0.588373	1.58e-15
APOH	ENTPD3-AS1	0.401859	2.87e-07
TYROBP	ENTPD3-AS1	0.400077	3.28e-07
GMFG	ENTPD3-AS1	0.49056	1.4e-10
SOD1	ENTPD3-AS1	0.563398	4.15e-14
S100B	ENTPD3-AS1	0.64353	3.85e-19
TMSB4X	ENTPD3-AS1	0.535343	1.2e-12
POMC	ENTPD3-AS1	0.415516	1.02e-07
PSMD10	ENTPD3-AS1	0.620953	1.41e-17
TMSB4Y	ENTPD3-AS1	0.405315	2.22e-07
CDC42	ENTPD3-AS1	0.470218	9.82e-10
PSMD14	ENTPD3-AS1	0.505955	2.95e-11
PLXNB1	CCDC13-AS1	0.45053	5.74e-09
MPL	CCDC13-AS1	0.573133	1.2e-14
BTC	CCDC13-AS1	0.51182	1.59e-11
BMPR1B	CCDC13-AS1	0.459362	2.64e-09
KLKB1	CCDC13-AS1	0.434735	2.19e-08
INSL5	CCDC13-AS1	0.407568	1.87e-07
APOM	CCDC13-AS1	0.409788	1.58e-07
HSPA1L	CCDC13-AS1	0.405425	2.2e-07
IL20RA	CCDC13-AS1	0.625123	7.43e-18
ADCYAP1R1	CCDC13-AS1	0.411898	1.35e-07
S1PR1	CCDC13-AS1	0.417203	8.94e-08
RLN2	CCDC13-AS1	0.658745	2.85e-20
RLN1	CCDC13-AS1	0.461273	2.22e-09
LCN12	CCDC13-AS1	0.454784	3.96e-09
CDNF	CCDC13-AS1	0.45742	3.14e-09
ENDOU	CCDC13-AS1	0.455568	3.69e-09
RXRG	CCDC13-AS1	0.429028	3.49e-08
IL17D	CCDC13-AS1	0.554558	1.24e-13
NRG4	CCDC13-AS1	0.455232	3.81e-09
CSRP1	CCDC13-AS1	0.40742	1.89e-07
CMTM4	CCDC13-AS1	0.448114	7.08e-09
IL34	CCDC13-AS1	0.469113	1.09e-09
THRA	CCDC13-AS1	0.446859	7.89e-09
GFAP	CCDC13-AS1	0.505462	3.1e-11
APOH	CCDC13-AS1	0.442654	1.13e-08
CRLF1	CCDC13-AS1	0.435881	1.99e-08
SOD1	CCDC13-AS1	0.445849	8.6e-09
UMODL1	CCDC13-AS1	0.441353	1.26e-08
S100B	CCDC13-AS1	0.416082	9.76e-08
ACKR3	CCDC13-AS1	0.435008	2.14e-08
IL5RA	CCDC13-AS1	0.493779	1.02e-10
NR5A1	KRBOX1-AS1	0.403578	2.53e-07
ROBO3	KRBOX1-AS1	0.494653	9.34e-11
ACVR2B	SNRK-AS1	0.612628	4.97e-17
PLXNB1	SNRK-AS1	0.481366	3.43e-10
GSK3B	SNRK-AS1	0.551612	1.77e-13
SEMA5B	SNRK-AS1	0.436413	1.91e-08
RBP2	SNRK-AS1	0.494644	9.35e-11
BMP8A	SNRK-AS1	0.427354	4e-08
GNRHR	SNRK-AS1	0.474916	6.34e-10
EPGN	SNRK-AS1	0.41089	1.46e-07
ARTN	SNRK-AS1	0.449351	6.36e-09
IL13	SNRK-AS1	0.563176	4.27e-14
LEAP2	SNRK-AS1	0.604871	1.55e-16
BRD8	SNRK-AS1	0.414184	1.13e-07
AGER	SNRK-AS1	0.523036	4.75e-12
RXRB	SNRK-AS1	0.401836	2.88e-07
MLN	SNRK-AS1	0.539666	7.28e-13
BACH2	SNRK-AS1	0.502345	4.28e-11
BRAF	SNRK-AS1	0.5542	1.29e-13
VIPR2	SNRK-AS1	0.419949	7.21e-08
TNFRSF25	SNRK-AS1	0.418212	8.26e-08
FGF17	SNRK-AS1	0.54164	5.78e-13
GNRH1	SNRK-AS1	0.512913	1.42e-11
NR6A1	SNRK-AS1	0.576396	7.83e-15
LRSAM1	SNRK-AS1	0.532745	1.61e-12
QRFP	SNRK-AS1	0.425961	4.47e-08
MAPK8	SNRK-AS1	0.522	5.33e-12
SEMA4G	SNRK-AS1	0.490891	1.36e-10
SEMA6C	SNRK-AS1	0.418481	8.09e-08
RFX5	SNRK-AS1	0.442381	1.16e-08
ADAR	SNRK-AS1	0.446351	8.24e-09
CBL	SNRK-AS1	0.494203	9.77e-11
ROBO3	SNRK-AS1	0.419869	7.26e-08
LMBR1L	SNRK-AS1	0.525568	3.6e-12
SP1	SNRK-AS1	0.477996	4.74e-10
MASP2	SNRK-AS1	0.702854	5.95e-24
NR1I3	SNRK-AS1	0.484373	2.57e-10
NR2C1	SNRK-AS1	0.477832	4.81e-10
STAB2	SNRK-AS1	0.408259	1.78e-07
FGF9	SNRK-AS1	0.451709	5.18e-09
IRF9	SNRK-AS1	0.511762	1.6e-11
LTB4R2	SNRK-AS1	0.715353	4.03e-25
LTB4R	SNRK-AS1	0.580755	4.4e-15
SOS2	SNRK-AS1	0.451838	5.13e-09
JAG2	SNRK-AS1	0.428766	3.57e-08
DUOX1	SNRK-AS1	0.433353	2.45e-08
IREB2	SNRK-AS1	0.438607	1.59e-08
WFIKKN1	SNRK-AS1	0.473933	6.95e-10
LAT	SNRK-AS1	0.544892	3.95e-13
CMTM1	SNRK-AS1	0.520331	6.39e-12
NFATC3	SNRK-AS1	0.456135	3.51e-09
NFAT5	SNRK-AS1	0.529129	2.42e-12
MC1R	SNRK-AS1	0.506834	2.69e-11
VTN	SNRK-AS1	0.489593	1.54e-10
CRLF3	SNRK-AS1	0.403678	2.51e-07
MAPT	SNRK-AS1	0.483591	2.77e-10
LEFTY1	SNRK-AS1	0.483487	2.8e-10
SHC2	SNRK-AS1	0.421063	6.6e-08
FGF22	SNRK-AS1	0.40856	1.74e-07
AMH	SNRK-AS1	0.401862	2.87e-07
INSR	SNRK-AS1	0.415614	1.01e-07
TYK2	SNRK-AS1	0.460102	2.47e-09
GIPR	SNRK-AS1	0.428299	3.7e-08
GNRH2	SNRK-AS1	0.549924	2.17e-13
MAVS	SNRK-AS1	0.436769	1.85e-08
PLCG1	SNRK-AS1	0.481147	3.51e-10
IGLV5-52	SNRK-AS1	0.435011	2.14e-08
DDX17	SNRK-AS1	0.56175	5.1e-14
TNFRSF13C	SNRK-AS1	0.552912	1.51e-13
IL3RA	SNRK-AS1	0.451986	5.06e-09
PLXNB3	SNRK-AS1	0.440274	1.38e-08
PLXNA3	SNRK-AS1	0.596072	5.43e-16
SOS1	SNRK-AS1	0.529783	2.25e-12
SEMA4C	SNRK-AS1	0.509551	2.02e-11
ACVR2A	SNRK-AS1	0.491995	1.22e-10
BMPR2	SNRK-AS1	0.420039	7.16e-08
CREB1	SNRK-AS1	0.454511	4.06e-09
RAF1	SNRK-AS1	0.494981	9.03e-11
NR2C2	SNRK-AS1	0.681058	4.72e-22
ACVR2B	RP11-348P10.2	0.57414	1.05e-14
CSPG5	RP11-348P10.2	0.499229	5.88e-11
PLXNB1	RP11-348P10.2	0.659561	2.47e-20
IL17RD	RP11-348P10.2	0.403294	2.58e-07
ROBO2	RP11-348P10.2	0.442623	1.13e-08
ROBO1	RP11-348P10.2	0.445733	8.68e-09
GSK3B	RP11-348P10.2	0.666627	6.97e-21
SEMA5B	RP11-348P10.2	0.491898	1.23e-10
RBP2	RP11-348P10.2	0.407984	1.82e-07
BMP8A	RP11-348P10.2	0.456568	3.38e-09
NFYC	RP11-348P10.2	0.420227	7.05e-08
GNRHR	RP11-348P10.2	0.520399	6.34e-12
EPGN	RP11-348P10.2	0.488707	1.68e-10
PIK3R3	RP11-348P10.2	0.51149	1.65e-11
SEMA5A	RP11-348P10.2	0.467564	1.25e-09
NPR3	RP11-348P10.2	0.471456	8.76e-10
SEMA6A	RP11-348P10.2	0.483532	2.79e-10
IL5	RP11-348P10.2	0.4501	5.96e-09
IL13	RP11-348P10.2	0.474914	6.34e-10
LEAP2	RP11-348P10.2	0.6057	1.37e-16
BRD8	RP11-348P10.2	0.407963	1.82e-07
NRG2	RP11-348P10.2	0.512038	1.56e-11
TRIM27	RP11-348P10.2	0.499596	5.67e-11
SKIV2L	RP11-348P10.2	0.422391	5.94e-08
AGER	RP11-348P10.2	0.511325	1.68e-11
RXRB	RP11-348P10.2	0.41285	1.25e-07
BACH2	RP11-348P10.2	0.451208	5.41e-09
FYN	RP11-348P10.2	0.582753	3.37e-15
BRAF	RP11-348P10.2	0.545695	3.59e-13
GNRH1	RP11-348P10.2	0.470399	9.66e-10
PTK2	RP11-348P10.2	0.519933	6.67e-12
CNTFR	RP11-348P10.2	0.546803	3.15e-13
SHC3	RP11-348P10.2	0.484187	2.62e-10
NR6A1	RP11-348P10.2	0.709492	1.45e-24
LRSAM1	RP11-348P10.2	0.556491	9.78e-14
VAV2	RP11-348P10.2	0.400904	3.08e-07
LCN9	RP11-348P10.2	0.538248	8.57e-13
LCNL1	RP11-348P10.2	0.445663	8.74e-09
MAPK8	RP11-348P10.2	0.491424	1.29e-10
SEMA4G	RP11-348P10.2	0.477604	4.92e-10
TCF7L2	RP11-348P10.2	0.401513	2.95e-07
CBL	RP11-348P10.2	0.527499	2.9e-12
ROBO3	RP11-348P10.2	0.627128	5.43e-18
KLRK1	RP11-348P10.2	0.483118	2.9e-10
KRAS	RP11-348P10.2	0.432218	2.69e-08
LMBR1L	RP11-348P10.2	0.477866	4.8e-10
ACVR1B	RP11-348P10.2	0.490857	1.36e-10
SP1	RP11-348P10.2	0.42054	6.88e-08
GDF11	RP11-348P10.2	0.581194	4.15e-15
MASP2	RP11-348P10.2	0.568881	2.07e-14
NR1I3	RP11-348P10.2	0.441173	1.28e-08
NR2C1	RP11-348P10.2	0.51816	8.09e-12
PTPN11	RP11-348P10.2	0.415756	1e-07
FGF9	RP11-348P10.2	0.585088	2.46e-15
HMGB1	RP11-348P10.2	0.430572	3.08e-08
RFXAP	RP11-348P10.2	0.538253	8.57e-13
SLC22A17	RP11-348P10.2	0.407463	1.89e-07
IRF9	RP11-348P10.2	0.433959	2.33e-08
SOS2	RP11-348P10.2	0.416564	9.4e-08
JAG2	RP11-348P10.2	0.425274	4.72e-08
DUOX1	RP11-348P10.2	0.458368	2.88e-09
RABEP2	RP11-348P10.2	0.46662	1.37e-09
LAT	RP11-348P10.2	0.496132	8.05e-11
CMTM1	RP11-348P10.2	0.456527	3.39e-09
NFATC3	RP11-348P10.2	0.41155	1.38e-07
RABEP1	RP11-348P10.2	0.502173	4.36e-11
VTN	RP11-348P10.2	0.531558	1.84e-12
PSMD11	RP11-348P10.2	0.570541	1.67e-14
PSMD3	RP11-348P10.2	0.438398	1.61e-08
RARA	RP11-348P10.2	0.488608	1.7e-10
PSME3	RP11-348P10.2	0.438844	1.56e-08
MAPT	RP11-348P10.2	0.510462	1.84e-11
LEFTY1	RP11-348P10.2	0.416021	9.8e-08
PSMC5	RP11-348P10.2	0.451633	5.22e-09
SHC2	RP11-348P10.2	0.512258	1.52e-11
INSR	RP11-348P10.2	0.539329	7.56e-13
ELAVL1	RP11-348P10.2	0.639533	7.45e-19
TYK2	RP11-348P10.2	0.482969	2.94e-10
PIK3R2	RP11-348P10.2	0.579686	5.07e-15
JUND	RP11-348P10.2	0.419876	7.25e-08
PAK4	RP11-348P10.2	0.40827	1.78e-07
GIPR	RP11-348P10.2	0.414388	1.11e-07
GNRH2	RP11-348P10.2	0.479039	4.29e-10
MAVS	RP11-348P10.2	0.479136	4.25e-10
SRC	RP11-348P10.2	0.43025	3.16e-08
PLCG1	RP11-348P10.2	0.498609	6.27e-11
BMP7	RP11-348P10.2	0.519998	6.63e-12
OGFR	RP11-348P10.2	0.517609	8.58e-12
IGLV5-52	RP11-348P10.2	0.478981	4.31e-10
DDX17	RP11-348P10.2	0.567764	2.39e-14
TNFRSF13C	RP11-348P10.2	0.548961	2.43e-13
IL3RA	RP11-348P10.2	0.434104	2.31e-08
PLXNB3	RP11-348P10.2	0.512885	1.42e-11
PLXNA3	RP11-348P10.2	0.51168	1.62e-11
SOS1	RP11-348P10.2	0.508493	2.26e-11
SEMA4C	RP11-348P10.2	0.46396	1.74e-09
ACVR2A	RP11-348P10.2	0.505677	3.03e-11
CREB1	RP11-348P10.2	0.469133	1.09e-09
RAF1	RP11-348P10.2	0.678378	7.87e-22
NR2C2	RP11-348P10.2	0.594587	6.68e-16
RBP2	LIMD1-AS1	0.444703	9.48e-09
DCK	LIMD1-AS1	0.414837	1.07e-07
NUDT6	LIMD1-AS1	0.500885	4.97e-11
GDF9	LIMD1-AS1	0.467426	1.27e-09
RXRB	LIMD1-AS1	0.424639	4.97e-08
RLN2	LIMD1-AS1	0.444956	9.28e-09
EED	LIMD1-AS1	0.429431	3.38e-08
PSMD10	LIMD1-AS1	0.442727	1.12e-08
TMSB4Y	LIMD1-AS1	0.44716	7.68e-09
PPP3R1	LIMD1-AS1	0.4087	1.72e-07
LANCL1	LIMD1-AS1	0.418871	7.85e-08
IL17RD	KIF9-AS1	0.47958	4.08e-10
ROBO2	KIF9-AS1	0.499838	5.53e-11
ROBO1	KIF9-AS1	0.464111	1.72e-09
GSK3B	KIF9-AS1	0.524129	4.21e-12
PIK3CB	KIF9-AS1	0.404829	2.3e-07
IL1RAP	KIF9-AS1	0.418658	7.98e-08
PAK2	KIF9-AS1	0.434833	2.17e-08
SH3BP2	KIF9-AS1	0.431711	2.81e-08
SEMA5A	KIF9-AS1	0.475626	5.93e-10
SEMA6A	KIF9-AS1	0.48825	1.76e-10
HSPA4	KIF9-AS1	0.419509	7.46e-08
NRG2	KIF9-AS1	0.497931	6.71e-11
CANX	KIF9-AS1	0.417493	8.74e-08
TRIM27	KIF9-AS1	0.469673	1.03e-09
SKIV2L	KIF9-AS1	0.492785	1.13e-10
RXRB	KIF9-AS1	0.48576	2.25e-10
NFYA	KIF9-AS1	0.432282	2.68e-08
FYN	KIF9-AS1	0.473695	7.11e-10
FAM3C	KIF9-AS1	0.420896	6.69e-08
PTN	KIF9-AS1	0.418195	8.27e-08
BRAF	KIF9-AS1	0.431999	2.74e-08
LMBR1	KIF9-AS1	0.516602	9.57e-12
IKBKB	KIF9-AS1	0.463799	1.77e-09
SHC3	KIF9-AS1	0.480652	3.68e-10
PSMD5	KIF9-AS1	0.409182	1.66e-07
NR6A1	KIF9-AS1	0.466841	1.34e-09
LRSAM1	KIF9-AS1	0.497856	6.76e-11
VAV2	KIF9-AS1	0.439462	1.48e-08
BMPR1A	KIF9-AS1	0.428792	3.56e-08
RELA	KIF9-AS1	0.463707	1.78e-09
CBL	KIF9-AS1	0.472546	7.91e-10
KRAS	KIF9-AS1	0.406747	1.99e-07
ACVR1B	KIF9-AS1	0.453937	4.26e-09
GDF11	KIF9-AS1	0.471735	8.53e-10
MASP2	KIF9-AS1	0.431496	2.86e-08
PTPN11	KIF9-AS1	0.496328	7.89e-11
SLC22A17	KIF9-AS1	0.438461	1.61e-08
SOS2	KIF9-AS1	0.565594	3.15e-14
PSMC1	KIF9-AS1	0.430869	3.01e-08
HSP90AA1	KIF9-AS1	0.425979	4.46e-08
TRAF3	KIF9-AS1	0.461356	2.21e-09
AKT1	KIF9-AS1	0.512199	1.53e-11
UBR1	KIF9-AS1	0.426526	4.27e-08
SEMA6D	KIF9-AS1	0.468279	1.17e-09
NEO1	KIF9-AS1	0.421534	6.36e-08
IREB2	KIF9-AS1	0.40266	2.71e-07
RABEP2	KIF9-AS1	0.482189	3.17e-10
CMTM1	KIF9-AS1	0.446427	8.18e-09
NFAT5	KIF9-AS1	0.450003	6.01e-09
RABEP1	KIF9-AS1	0.420548	6.88e-08
PSMD11	KIF9-AS1	0.400826	3.1e-07
PSMD3	KIF9-AS1	0.401201	3.02e-07
STAT3	KIF9-AS1	0.452628	4.78e-09
BECN1	KIF9-AS1	0.495188	8.85e-11
PSME3	KIF9-AS1	0.51677	9.39e-12
PRKCA	KIF9-AS1	0.545614	3.62e-13
MAP2K2	KIF9-AS1	0.493971	1e-10
PSPN	KIF9-AS1	0.566823	2.69e-14
INSR	KIF9-AS1	0.458712	2.79e-09
ELAVL1	KIF9-AS1	0.476372	5.53e-10
CCL25	KIF9-AS1	0.512086	1.55e-11
TYK2	KIF9-AS1	0.562535	4.62e-14
NR2F6	KIF9-AS1	0.41954	7.45e-08
RFXANK	KIF9-AS1	0.421937	6.16e-08
NFKBIB	KIF9-AS1	0.485983	2.2e-10
PAK4	KIF9-AS1	0.499029	6.01e-11
PSMC4	KIF9-AS1	0.44293	1.1e-08
AKT2	KIF9-AS1	0.470945	9.18e-10
MAVS	KIF9-AS1	0.519465	7.02e-12
JAG1	KIF9-AS1	0.470694	9.4e-10
TRPC4AP	KIF9-AS1	0.485828	2.23e-10
PLCG1	KIF9-AS1	0.524351	4.11e-12
OGFR	KIF9-AS1	0.400687	3.13e-07
IFNAR1	KIF9-AS1	0.496375	7.85e-11
MAPK1	KIF9-AS1	0.541334	5.99e-13
DDX17	KIF9-AS1	0.490976	1.35e-10
PLXNA3	KIF9-AS1	0.429334	3.41e-08
SOS1	KIF9-AS1	0.470326	9.73e-10
BMPR2	KIF9-AS1	0.507047	2.63e-11
CREB1	KIF9-AS1	0.483661	2.75e-10
RAF1	KIF9-AS1	0.540935	6.28e-13
NR2C2	KIF9-AS1	0.515571	1.07e-11
ACVR2B	RP11-708J19.1	0.54931	2.33e-13
PLXNB1	RP11-708J19.1	0.600443	2.93e-16
TXLNA	RP11-708J19.1	0.428384	3.68e-08
GSK3B	RP11-708J19.1	0.505679	3.03e-11
SEMA5B	RP11-708J19.1	0.47288	7.67e-10
RBP2	RP11-708J19.1	0.574324	1.03e-14
BMP8A	RP11-708J19.1	0.47739	5.02e-10
SH3BP2	RP11-708J19.1	0.458512	2.84e-09
NFYC	RP11-708J19.1	0.415436	1.03e-07
GNRHR	RP11-708J19.1	0.515256	1.11e-11
ALB	RP11-708J19.1	0.42489	4.87e-08
PIK3R1	RP11-708J19.1	0.423194	5.58e-08
NR2F1	RP11-708J19.1	0.446069	8.44e-09
IL5	RP11-708J19.1	0.438342	1.62e-08
GDF9	RP11-708J19.1	0.445262	9.04e-09
LEAP2	RP11-708J19.1	0.544964	3.91e-13
NRG2	RP11-708J19.1	0.487743	1.85e-10
HSPA1L	RP11-708J19.1	0.403078	2.62e-07
SKIV2L	RP11-708J19.1	0.4953	8.75e-11
AGER	RP11-708J19.1	0.479757	4.01e-10
BRAF	RP11-708J19.1	0.563587	4.05e-14
TNFRSF25	RP11-708J19.1	0.448849	6.64e-09
GNRH1	RP11-708J19.1	0.437789	1.7e-08
IKBKB	RP11-708J19.1	0.450547	5.74e-09
PTK2	RP11-708J19.1	0.486725	2.04e-10
C5	RP11-708J19.1	0.420792	6.75e-08
NR6A1	RP11-708J19.1	0.564703	3.52e-14
LRSAM1	RP11-708J19.1	0.575981	8.27e-15
VAV2	RP11-708J19.1	0.434491	2.23e-08
RXRA	RP11-708J19.1	0.473611	7.16e-10
C8G	RP11-708J19.1	0.420147	7.1e-08
SEMA4G	RP11-708J19.1	0.433006	2.52e-08
RFX5	RP11-708J19.1	0.518689	7.64e-12
ADAR	RP11-708J19.1	0.407979	1.82e-07
CBL	RP11-708J19.1	0.548383	2.61e-13
ROBO3	RP11-708J19.1	0.533012	1.56e-12
SP1	RP11-708J19.1	0.456706	3.34e-09
MASP2	RP11-708J19.1	0.503608	3.76e-11
NR1I3	RP11-708J19.1	0.495069	8.96e-11
RFXAP	RP11-708J19.1	0.447621	7.39e-09
SLC22A17	RP11-708J19.1	0.422415	5.93e-08
LTB4R2	RP11-708J19.1	0.552901	1.51e-13
LTB4R	RP11-708J19.1	0.497782	6.81e-11
TRAF3	RP11-708J19.1	0.403081	2.62e-07
WFIKKN1	RP11-708J19.1	0.484818	2.46e-10
RABEP2	RP11-708J19.1	0.436949	1.82e-08
LAT	RP11-708J19.1	0.493262	1.07e-10
CMTM1	RP11-708J19.1	0.482897	2.96e-10
CMTM4	RP11-708J19.1	0.429505	3.36e-08
NFATC3	RP11-708J19.1	0.471544	8.69e-10
NFAT5	RP11-708J19.1	0.431296	2.9e-08
MC1R	RP11-708J19.1	0.479707	4.03e-10
RABEP1	RP11-708J19.1	0.457522	3.11e-09
VTN	RP11-708J19.1	0.620426	1.53e-17
PSMD11	RP11-708J19.1	0.441237	1.27e-08
MAPT	RP11-708J19.1	0.49604	8.12e-11
SHC2	RP11-708J19.1	0.420313	7.01e-08
INSR	RP11-708J19.1	0.465067	1.58e-09
ELAVL1	RP11-708J19.1	0.45728	3.17e-09
TYK2	RP11-708J19.1	0.451223	5.41e-09
PIK3R2	RP11-708J19.1	0.454423	4.09e-09
GNRH2	RP11-708J19.1	0.425579	4.61e-08
MAVS	RP11-708J19.1	0.564496	3.62e-14
SRC	RP11-708J19.1	0.415776	9.99e-08
PLCG1	RP11-708J19.1	0.456605	3.37e-09
OGFR	RP11-708J19.1	0.476423	5.5e-10
TMPRSS6	RP11-708J19.1	0.485247	2.36e-10
DDX17	RP11-708J19.1	0.434675	2.2e-08
TNFRSF13C	RP11-708J19.1	0.414732	1.08e-07
IL3RA	RP11-708J19.1	0.441015	1.3e-08
UCN	RP11-708J19.1	0.447911	7.2e-09
PLXNB3	RP11-708J19.1	0.465468	1.52e-09
PLXNA3	RP11-708J19.1	0.579721	5.05e-15
SOS1	RP11-708J19.1	0.509764	1.98e-11
SEMA4C	RP11-708J19.1	0.513495	1.33e-11
CREB1	RP11-708J19.1	0.442655	1.13e-08
INHA	RP11-708J19.1	0.516178	1e-11
RAF1	RP11-708J19.1	0.553606	1.39e-13
NR2C2	RP11-708J19.1	0.592253	9.24e-16
ACVR2B	CELSR3-AS1	0.532806	1.6e-12
PLXNB1	CELSR3-AS1	0.450888	5.57e-09
PSMD6	CELSR3-AS1	0.444169	9.93e-09
GSK3B	CELSR3-AS1	0.593598	7.67e-16
SEMA5B	CELSR3-AS1	0.476354	5.53e-10
GNRHR	CELSR3-AS1	0.476766	5.32e-10
PIK3R1	CELSR3-AS1	0.426039	4.44e-08
IL13	CELSR3-AS1	0.417575	8.68e-08
LEAP2	CELSR3-AS1	0.455641	3.67e-09
BRD8	CELSR3-AS1	0.412318	1.3e-07
NRG2	CELSR3-AS1	0.4955	8.58e-11
TRIM27	CELSR3-AS1	0.476806	5.3e-10
AGER	CELSR3-AS1	0.410142	1.54e-07
RXRB	CELSR3-AS1	0.487483	1.9e-10
DAXX	CELSR3-AS1	0.405987	2.11e-07
NFYA	CELSR3-AS1	0.417127	8.99e-08
FYN	CELSR3-AS1	0.428782	3.56e-08
BRAF	CELSR3-AS1	0.440425	1.36e-08
VIPR2	CELSR3-AS1	0.401166	3.03e-07
FGF17	CELSR3-AS1	0.415581	1.01e-07
PTK2	CELSR3-AS1	0.520488	6.28e-12
SHC3	CELSR3-AS1	0.509494	2.04e-11
NR6A1	CELSR3-AS1	0.504006	3.61e-11
LRSAM1	CELSR3-AS1	0.459158	2.69e-09
TOR2A	CELSR3-AS1	0.405123	2.25e-07
MAPK8	CELSR3-AS1	0.474423	6.64e-10
TCF7L2	CELSR3-AS1	0.481352	3.44e-10
RFX5	CELSR3-AS1	0.433628	2.4e-08
UBXN1	CELSR3-AS1	0.408106	1.8e-07
CBL	CELSR3-AS1	0.423174	5.59e-08
KLRK1	CELSR3-AS1	0.438505	1.6e-08
KLRC4	CELSR3-AS1	0.423468	5.46e-08
KLRC3	CELSR3-AS1	0.406156	2.08e-07
LMBR1L	CELSR3-AS1	0.428182	3.74e-08
GDF11	CELSR3-AS1	0.422438	5.92e-08
MASP2	CELSR3-AS1	0.44698	7.8e-09
NR1I3	CELSR3-AS1	0.434345	2.26e-08
NR2C1	CELSR3-AS1	0.446894	7.86e-09
FGF9	CELSR3-AS1	0.481545	3.38e-10
RFXAP	CELSR3-AS1	0.495107	8.92e-11
WFIKKN1	CELSR3-AS1	0.411158	1.43e-07
RABEP2	CELSR3-AS1	0.463467	1.82e-09
CMTM1	CELSR3-AS1	0.520005	6.62e-12
RABEP1	CELSR3-AS1	0.420382	6.97e-08
PSMD11	CELSR3-AS1	0.516732	9.43e-12
PSMD3	CELSR3-AS1	0.487374	1.92e-10
PSME3	CELSR3-AS1	0.445052	9.21e-09
MAPT	CELSR3-AS1	0.521434	5.67e-12
SHC2	CELSR3-AS1	0.464415	1.67e-09
AMH	CELSR3-AS1	0.501169	4.83e-11
MAP2K2	CELSR3-AS1	0.474122	6.83e-10
ELAVL1	CELSR3-AS1	0.506177	2.88e-11
TYK2	CELSR3-AS1	0.446044	8.46e-09
PIK3R2	CELSR3-AS1	0.55238	1.61e-13
AKT2	CELSR3-AS1	0.409981	1.56e-07
TRPC4AP	CELSR3-AS1	0.439552	1.47e-08
OGFR	CELSR3-AS1	0.404185	2.42e-07
DDX17	CELSR3-AS1	0.429218	3.44e-08
TNFRSF13C	CELSR3-AS1	0.467939	1.21e-09
UCN	CELSR3-AS1	0.401823	2.88e-07
PLXNB3	CELSR3-AS1	0.537273	9.59e-13
PLXNA3	CELSR3-AS1	0.434695	2.2e-08
SEMA4C	CELSR3-AS1	0.434454	2.24e-08
ACVR2A	CELSR3-AS1	0.427019	4.11e-08
CREB1	CELSR3-AS1	0.416834	9.2e-08
LANCL1	CELSR3-AS1	0.412101	1.33e-07
RAF1	CELSR3-AS1	0.606141	1.29e-16
NR2C2	CELSR3-AS1	0.503087	3.97e-11
ACKR2	BSN-AS2	0.495995	8.16e-11
IL17RB	BSN-AS2	0.421819	6.22e-08
RBP2	BSN-AS2	0.444953	9.28e-09
UTS2B	BSN-AS2	0.411058	1.44e-07
MPL	BSN-AS2	0.541215	6.08e-13
NUDT6	BSN-AS2	0.426749	4.2e-08
GDF9	BSN-AS2	0.42002	7.17e-08
TFR2	BSN-AS2	0.433012	2.52e-08
DEFA3	BSN-AS2	0.469124	1.09e-09
C5	BSN-AS2	0.541313	6.01e-13
RXRA	BSN-AS2	0.432082	2.72e-08
C8G	BSN-AS2	0.495239	8.8e-11
CDNF	BSN-AS2	0.545192	3.81e-13
PLXNC1	BSN-AS2	0.445578	8.8e-09
IL25	BSN-AS2	0.619769	1.69e-17
CTF1	BSN-AS2	0.437736	1.71e-08
FGF11	BSN-AS2	0.439684	1.45e-08
VTN	BSN-AS2	0.407593	1.87e-07
GNLY	BSN-AS2	0.403269	2.59e-07
INHA	BSN-AS2	0.490661	1.39e-10
ACKR2	RASSF1-AS1	0.446779	7.94e-09
RHOA	RASSF1-AS1	0.40532	2.22e-07
PRLR	RASSF1-AS1	0.435028	2.14e-08
IL5	RASSF1-AS1	0.421413	6.42e-08
NPR1	RASSF1-AS1	0.516694	9.47e-12
RNASE7	RASSF1-AS1	0.606196	1.28e-16
TRAV39	RASSF1-AS1	0.414805	1.08e-07
MC4R	RASSF1-AS1	0.623027	1.03e-17
GDF5	RASSF1-AS1	0.599821	3.2e-16
IL17RE	RASSF1-AS1	0.544257	4.25e-13
ACKR2	CYB561D2	0.416719	9.28e-08
RHOA	CYB561D2	0.716096	3.42e-25
MANF	CYB561D2	0.459155	2.69e-09
HDAC1	CYB561D2	0.434461	2.24e-08
PSMD6	CYB561D2	0.606567	1.21e-16
CD86	CYB561D2	0.413804	1.16e-07
PSMD2	CYB561D2	0.541026	6.21e-13
TMSB4XP8	CYB561D2	0.440661	1.34e-08
NFKB1	CYB561D2	0.450259	5.88e-09
AIMP1	CYB561D2	0.429642	3.32e-08
NUDT6	CYB561D2	0.458921	2.74e-09
PGRMC2	CYB561D2	0.483345	2.84e-10
PRDX1	CYB561D2	0.453584	4.4e-09
CD14	CYB561D2	0.400688	3.13e-07
TNFRSF14	CYB561D2	0.543757	4.51e-13
CD74	CYB561D2	0.40002	3.29e-07
HFE	CYB561D2	0.419102	7.71e-08
SKIV2L	CYB561D2	0.44821	7.02e-09
HLA-DMB	CYB561D2	0.424644	4.97e-08
HLA-DMA	CYB561D2	0.467401	1.27e-09
RXRB	CYB561D2	0.458415	2.87e-09
TAPBP	CYB561D2	0.419506	7.47e-08
DAXX	CYB561D2	0.455842	3.61e-09
PPARD	CYB561D2	0.51373	1.3e-11
NFKBIE	CYB561D2	0.594571	6.7e-16
BCL10	CYB561D2	0.42178	6.24e-08
RAC1	CYB561D2	0.514599	1.19e-11
PPIA	CYB561D2	0.418049	8.37e-08
SBDS	CYB561D2	0.40643	2.04e-07
PSMC2	CYB561D2	0.58908	1.43e-15
IRF5	CYB561D2	0.436376	1.91e-08
ZYX	CYB561D2	0.401312	2.99e-07
CTSB	CYB561D2	0.4206	6.85e-08
IKBKB	CYB561D2	0.496585	7.69e-11
CSF1	CYB561D2	0.422006	6.13e-08
ACO1	CYB561D2	0.42506	4.81e-08
CTSL	CYB561D2	0.435581	2.04e-08
TOR2A	CYB561D2	0.505048	3.24e-11
IL15RA	CYB561D2	0.484095	2.64e-10
VIM	CYB561D2	0.402925	2.65e-07
SLC29A3	CYB561D2	0.428118	3.76e-08
ECD	CYB561D2	0.483734	2.73e-10
PSMD13	CYB561D2	0.435392	2.07e-08
HRAS	CYB561D2	0.487895	1.82e-10
PSMD4	CYB561D2	0.5457	3.59e-13
CD81	CYB561D2	0.62748	5.14e-18
ILK	CYB561D2	0.444861	9.36e-09
S100A11	CYB561D2	0.444833	9.38e-09
CAT	CYB561D2	0.517947	8.28e-12
NR1H3	CYB561D2	0.48583	2.23e-10
PSMC3	CYB561D2	0.451361	5.34e-09
S100A6	CYB561D2	0.404849	2.3e-07
S100A16	CYB561D2	0.457493	3.12e-09
UBXN1	CYB561D2	0.486333	2.12e-10
VEGFB	CYB561D2	0.560859	5.7e-14
ESRRA	CYB561D2	0.568187	2.26e-14
RELA	CYB561D2	0.503062	3.98e-11
UNC93B1	CYB561D2	0.445643	8.75e-09
EED	CYB561D2	0.479602	4.07e-10
IL18	CYB561D2	0.403005	2.64e-07
NLRX1	CYB561D2	0.43844	1.61e-08
HSPA8	CYB561D2	0.430924	2.99e-08
TNFRSF1A	CYB561D2	0.535857	1.13e-12
TAPBPL	CYB561D2	0.431035	2.97e-08
CD4	CYB561D2	0.400128	3.27e-07
PTPN6	CYB561D2	0.467444	1.27e-09
IL23A	CYB561D2	0.409697	1.59e-07
TBK1	CYB561D2	0.41681	9.22e-08
FCER1G	CYB561D2	0.446545	8.1e-09
PSME1	CYB561D2	0.437055	1.81e-08
PSME2	CYB561D2	0.444233	9.87e-09
CHP1	CYB561D2	0.418851	7.86e-08
CSK	CYB561D2	0.49664	7.65e-11
IL16	CYB561D2	0.401098	3.04e-07
RABEP2	CYB561D2	0.476582	5.42e-10
PPP4C	CYB561D2	0.443421	1.06e-08
MAPK3	CYB561D2	0.527714	2.83e-12
CTF1	CYB561D2	0.403843	2.48e-07
IKBKE	CYB561D2	0.46245	2e-09
TK2	CYB561D2	0.407664	1.86e-07
CMTM3	CYB561D2	0.445536	8.83e-09
AGRP	CYB561D2	0.451613	5.23e-09
PDF	CYB561D2	0.461658	2.15e-09
PSMD7	CYB561D2	0.450959	5.53e-09
NENF	CYB561D2	0.462749	1.95e-09
CXCL16	CYB561D2	0.47458	6.54e-10
TNFSF12	CYB561D2	0.552777	1.54e-13
TNFSF13	CYB561D2	0.425864	4.51e-08
PSMD3	CYB561D2	0.466449	1.39e-09
STAT3	CYB561D2	0.409134	1.66e-07
CCR10	CYB561D2	0.404463	2.37e-07
BECN1	CYB561D2	0.422317	5.98e-08
PSME3	CYB561D2	0.40186	2.87e-07
GRN	CYB561D2	0.524636	3.99e-12
PSMC5	CYB561D2	0.509259	2.09e-11
GRB2	CYB561D2	0.560471	5.98e-14
ACTG1	CYB561D2	0.42304	5.65e-08
MAP2K2	CYB561D2	0.431213	2.92e-08
MYDGF	CYB561D2	0.477015	5.2e-10
CD320	CYB561D2	0.4774	5.01e-10
CALR	CYB561D2	0.458638	2.81e-09
NR2F6	CYB561D2	0.43904	1.53e-08
IFI30	CYB561D2	0.447994	7.15e-09
RFXANK	CYB561D2	0.47878	4.4e-10
HCST	CYB561D2	0.430989	2.98e-08
TYROBP	CYB561D2	0.468746	1.13e-09
PSMD8	CYB561D2	0.430415	3.12e-08
NFKBIB	CYB561D2	0.400141	3.26e-07
GMFG	CYB561D2	0.409251	1.65e-07
PSMC4	CYB561D2	0.460826	2.31e-09
TGFB1	CYB561D2	0.40223	2.8e-07
RELB	CYB561D2	0.464275	1.69e-09
FLT3LG	CYB561D2	0.403196	2.6e-07
FCGRT	CYB561D2	0.517905	8.31e-12
IRF3	CYB561D2	0.517448	8.73e-12
NR1H2	CYB561D2	0.542673	5.12e-13
HCK	CYB561D2	0.413854	1.16e-07
TRPC4AP	CYB561D2	0.497818	6.79e-11
ADRM1	CYB561D2	0.632015	2.51e-18
OGFR	CYB561D2	0.423143	5.6e-08
SOD1	CYB561D2	0.521708	5.5e-12
IFNAR2	CYB561D2	0.482592	3.05e-10
IL10RB	CYB561D2	0.500254	5.3e-11
IFNGR2	CYB561D2	0.513291	1.36e-11
ITGB2	CYB561D2	0.407992	1.81e-07
BID	CYB561D2	0.406431	2.04e-07
MIF	CYB561D2	0.438313	1.63e-08
RAC2	CYB561D2	0.426988	4.12e-08
APOBEC3C	CYB561D2	0.41345	1.2e-07
APOBEC3F	CYB561D2	0.467423	1.27e-09
APOBEC3G	CYB561D2	0.404707	2.32e-07
TYMP	CYB561D2	0.431325	2.9e-08
TMSB4X	CYB561D2	0.456736	3.33e-09
ARAF	CYB561D2	0.562079	4.9e-14
BTK	CYB561D2	0.405005	2.27e-07
PSMD10	CYB561D2	0.426842	4.17e-08
IL13RA1	CYB561D2	0.439626	1.46e-08
IKBKG	CYB561D2	0.511982	1.57e-11
TMSB10	CYB561D2	0.448591	6.79e-09
CDC42	CYB561D2	0.403066	2.63e-07
TANK	CYB561D2	0.406824	1.98e-07
FGR	CYB561D2	0.413591	1.18e-07
PSMD1	CYB561D2	0.415327	1.03e-07
IL17RE	CYB561D2	0.402016	2.84e-07
IL17RC	CYB561D2	0.591331	1.05e-15
CMTM7	CYB561D2	0.443229	1.08e-08
CMTM6	CYB561D2	0.524946	3.85e-12
IL13	RP11-804H8.6	0.446637	8.04e-09
LEAP2	RP11-804H8.6	0.498288	6.47e-11
AGER	RP11-804H8.6	0.437321	1.77e-08
INHBC	RP11-804H8.6	0.435023	2.14e-08
NR2C1	RP11-804H8.6	0.541274	6.03e-13
VTN	RP11-804H8.6	0.436521	1.89e-08
LEFTY1	RP11-804H8.6	0.501256	4.79e-11
GCGR	RP11-804H8.6	0.43985	1.43e-08
JUND	RP11-804H8.6	0.402409	2.76e-07
AKT3	RP11-804H8.6	0.53822	8.6e-13
DDX17	RP11-804H8.6	0.419461	7.49e-08
NOX1	RP11-804H8.6	0.45609	3.53e-09
ACVR2B	GLYCTK-AS1	0.682233	3.76e-22
PLXNB1	GLYCTK-AS1	0.583282	3.14e-15
SEMA5B	GLYCTK-AS1	0.406583	2.02e-07
RBP2	GLYCTK-AS1	0.542634	5.15e-13
GNRHR	GLYCTK-AS1	0.432947	2.54e-08
PIK3R3	GLYCTK-AS1	0.462083	2.07e-09
LIFR	GLYCTK-AS1	0.412892	1.25e-07
PIK3R1	GLYCTK-AS1	0.615121	3.42e-17
SEMA3D	GLYCTK-AS1	0.404648	2.33e-07
BRAF	GLYCTK-AS1	0.469253	1.07e-09
TRBC2	GLYCTK-AS1	0.414615	1.09e-07
VIPR2	GLYCTK-AS1	0.451217	5.41e-09
PTK2	GLYCTK-AS1	0.436036	1.97e-08
MAPK8	GLYCTK-AS1	0.467453	1.27e-09
PRLHR	GLYCTK-AS1	0.629856	3.54e-18
RFX5	GLYCTK-AS1	0.43369	2.39e-08
CBL	GLYCTK-AS1	0.412458	1.29e-07
ROBO3	GLYCTK-AS1	0.517342	8.83e-12
NR1I3	GLYCTK-AS1	0.564644	3.55e-14
CMTM4	GLYCTK-AS1	0.404144	2.42e-07
RABEP1	GLYCTK-AS1	0.400342	3.22e-07
VTN	GLYCTK-AS1	0.45615	3.51e-09
MAPT	GLYCTK-AS1	0.503797	3.69e-11
GIPR	GLYCTK-AS1	0.468918	1.11e-09
SRC	GLYCTK-AS1	0.436025	1.97e-08
TNFRSF13C	GLYCTK-AS1	0.414753	1.08e-07
PAK3	GLYCTK-AS1	0.542457	5.25e-13
SOS1	GLYCTK-AS1	0.431174	2.93e-08
SEMA4C	GLYCTK-AS1	0.405181	2.24e-07
ACVR2A	GLYCTK-AS1	0.427173	4.06e-08
NR2C2	GLYCTK-AS1	0.497511	7e-11
ACVR2B	RP11-884K10.7	0.650915	1.11e-19
SDC3	RP11-884K10.7	0.506091	2.91e-11
CSPG5	RP11-884K10.7	0.520997	5.94e-12
PLXNB1	RP11-884K10.7	0.679226	6.7e-22
TXLNA	RP11-884K10.7	0.524575	4.01e-12
IL17RD	RP11-884K10.7	0.561588	5.21e-14
HDAC1	RP11-884K10.7	0.455274	3.79e-09
PSMD6	RP11-884K10.7	0.545893	3.51e-13
ROBO2	RP11-884K10.7	0.479698	4.03e-10
ROBO1	RP11-884K10.7	0.496365	7.86e-11
GSK3B	RP11-884K10.7	0.767122	1.01e-30
SEMA5B	RP11-884K10.7	0.567295	2.54e-14
PIK3CB	RP11-884K10.7	0.523358	4.59e-12
RBP2	RP11-884K10.7	0.517166	9e-12
PIK3CA	RP11-884K10.7	0.451974	5.06e-09
PSMD2	RP11-884K10.7	0.50825	2.32e-11
BMP8A	RP11-884K10.7	0.410585	1.49e-07
PAK2	RP11-884K10.7	0.602172	2.29e-16
SH3BP2	RP11-884K10.7	0.475646	5.92e-10
NFYC	RP11-884K10.7	0.614068	4.01e-17
GNRHR	RP11-884K10.7	0.566809	2.7e-14
AIMP1	RP11-884K10.7	0.452748	4.73e-09
PGRMC2	RP11-884K10.7	0.510425	1.85e-11
PIK3R3	RP11-884K10.7	0.540195	6.84e-13
SEMA5A	RP11-884K10.7	0.462747	1.95e-09
PIK3R1	RP11-884K10.7	0.541612	5.8e-13
AP3B1	RP11-884K10.7	0.460751	2.33e-09
NR2F1	RP11-884K10.7	0.45812	2.95e-09
SEMA6A	RP11-884K10.7	0.578715	5.77e-15
IL5	RP11-884K10.7	0.420316	7e-08
IL13	RP11-884K10.7	0.403271	2.59e-07
LEAP2	RP11-884K10.7	0.581031	4.24e-15
HSPA4	RP11-884K10.7	0.617719	2.31e-17
BRD8	RP11-884K10.7	0.558744	7.41e-14
NRG2	RP11-884K10.7	0.581202	4.15e-15
NR3C1	RP11-884K10.7	0.517278	8.89e-12
CANX	RP11-884K10.7	0.446394	8.21e-09
JAK1	RP11-884K10.7	0.410254	1.53e-07
TRIM27	RP11-884K10.7	0.627318	5.27e-18
HSPA1L	RP11-884K10.7	0.461569	2.16e-09
SKIV2L	RP11-884K10.7	0.508793	2.19e-11
AGER	RP11-884K10.7	0.492311	1.18e-10
RXRB	RP11-884K10.7	0.534803	1.27e-12
DAXX	RP11-884K10.7	0.523723	4.41e-12
MLN	RP11-884K10.7	0.400066	3.28e-07
PPARD	RP11-884K10.7	0.431429	2.87e-08
NFYA	RP11-884K10.7	0.572461	1.31e-14
BACH2	RP11-884K10.7	0.502894	4.04e-11
FYN	RP11-884K10.7	0.623968	8.89e-18
RAC1	RP11-884K10.7	0.447732	7.32e-09
ZC3HAV1	RP11-884K10.7	0.464272	1.69e-09
BRAF	RP11-884K10.7	0.701106	8.57e-24
LMBR1	RP11-884K10.7	0.461166	2.24e-09
IKBKB	RP11-884K10.7	0.586648	1.99e-15
PTK2	RP11-884K10.7	0.693498	4.08e-23
NRAS	RP11-884K10.7	0.412006	1.34e-07
CNTFR	RP11-884K10.7	0.466794	1.35e-09
SHC3	RP11-884K10.7	0.506069	2.91e-11
NR6A1	RP11-884K10.7	0.648848	1.58e-19
LRSAM1	RP11-884K10.7	0.678541	7.63e-22
TOR2A	RP11-884K10.7	0.479167	4.24e-10
VAV2	RP11-884K10.7	0.539654	7.28e-13
RXRA	RP11-884K10.7	0.431505	2.85e-08
MAPK8	RP11-884K10.7	0.477771	4.84e-10
SLIT1	RP11-884K10.7	0.481655	3.34e-10
SEMA4G	RP11-884K10.7	0.58537	2.37e-15
TCF7L2	RP11-884K10.7	0.439456	1.48e-08
PSMD4	RP11-884K10.7	0.403755	2.5e-07
RFX5	RP11-884K10.7	0.594253	7e-16
UBXN1	RP11-884K10.7	0.524992	3.83e-12
RELA	RP11-884K10.7	0.535777	1.14e-12
ADAR	RP11-884K10.7	0.560538	5.93e-14
EED	RP11-884K10.7	0.467237	1.29e-09
NLRX1	RP11-884K10.7	0.411985	1.34e-07
CBL	RP11-884K10.7	0.683358	3.03e-22
ROBO3	RP11-884K10.7	0.483253	2.86e-10
HDGF	RP11-884K10.7	0.517589	8.6e-12
KRAS	RP11-884K10.7	0.602807	2.09e-16
LMBR1L	RP11-884K10.7	0.487732	1.85e-10
ACVR1B	RP11-884K10.7	0.600698	2.82e-16
SP1	RP11-884K10.7	0.62656	5.94e-18
GDF11	RP11-884K10.7	0.60589	1.34e-16
MASP2	RP11-884K10.7	0.612633	4.96e-17
NR1I3	RP11-884K10.7	0.545205	3.8e-13
NR2C1	RP11-884K10.7	0.535036	1.24e-12
NFYB	RP11-884K10.7	0.534135	1.37e-12
PTPN11	RP11-884K10.7	0.533172	1.53e-12
FGF9	RP11-884K10.7	0.403256	2.59e-07
HMGB1	RP11-884K10.7	0.482284	3.14e-10
RFXAP	RP11-884K10.7	0.630566	3.16e-18
SLC22A17	RP11-884K10.7	0.454826	3.94e-09
IRF9	RP11-884K10.7	0.401901	2.86e-07
LTB4R2	RP11-884K10.7	0.421059	6.61e-08
SOS2	RP11-884K10.7	0.539399	7.5e-13
HSP90AA1	RP11-884K10.7	0.420562	6.87e-08
TRAF3	RP11-884K10.7	0.529541	2.31e-12
AKT1	RP11-884K10.7	0.477169	5.12e-10
UBR1	RP11-884K10.7	0.47802	4.73e-10
NEO1	RP11-884K10.7	0.440992	1.3e-08
CSK	RP11-884K10.7	0.444405	9.73e-09
IREB2	RP11-884K10.7	0.52412	4.22e-12
WFIKKN1	RP11-884K10.7	0.433434	2.44e-08
RABEP2	RP11-884K10.7	0.519019	7.37e-12
LAT	RP11-884K10.7	0.408616	1.73e-07
PLXNA2	RP11-884K10.7	0.436431	1.9e-08
TK2	RP11-884K10.7	0.460045	2.48e-09
CMTM1	RP11-884K10.7	0.559437	6.8e-14
CMTM4	RP11-884K10.7	0.494901	9.11e-11
NFATC3	RP11-884K10.7	0.597895	4.2e-16
NFAT5	RP11-884K10.7	0.482206	3.17e-10
PSMD7	RP11-884K10.7	0.416393	9.52e-08
RABEP1	RP11-884K10.7	0.696116	2.4e-23
VTN	RP11-884K10.7	0.529864	2.23e-12
CRLF3	RP11-884K10.7	0.46361	1.8e-09
PSMD11	RP11-884K10.7	0.725714	3.87e-26
PSMD3	RP11-884K10.7	0.587399	1.8e-15
THRA	RP11-884K10.7	0.440081	1.4e-08
RARA	RP11-884K10.7	0.515306	1.1e-11
BECN1	RP11-884K10.7	0.535946	1.12e-12
PSME3	RP11-884K10.7	0.651302	1.04e-19
MAPT	RP11-884K10.7	0.612764	4.87e-17
LEFTY1	RP11-884K10.7	0.405778	2.14e-07
PSMC5	RP11-884K10.7	0.557437	8.71e-14
PRKCA	RP11-884K10.7	0.456744	3.33e-09
SHC2	RP11-884K10.7	0.520016	6.61e-12
AMH	RP11-884K10.7	0.412645	1.27e-07
MAP2K2	RP11-884K10.7	0.448178	7.04e-09
PSPN	RP11-884K10.7	0.508746	2.2e-11
INSR	RP11-884K10.7	0.538755	8.08e-13
ELAVL1	RP11-884K10.7	0.722957	7.3e-26
TYK2	RP11-884K10.7	0.512835	1.43e-11
PIK3R2	RP11-884K10.7	0.554553	1.24e-13
JUND	RP11-884K10.7	0.421656	6.3e-08
NFKBIB	RP11-884K10.7	0.418978	7.78e-08
PAK4	RP11-884K10.7	0.488579	1.71e-10
AKT2	RP11-884K10.7	0.422884	5.72e-08
GNRH2	RP11-884K10.7	0.416668	9.32e-08
MAVS	RP11-884K10.7	0.652334	8.7e-20
TRPC4AP	RP11-884K10.7	0.506698	2.73e-11
SRC	RP11-884K10.7	0.553029	1.49e-13
PLCG1	RP11-884K10.7	0.603578	1.87e-16
BMP7	RP11-884K10.7	0.519159	7.26e-12
OGFR	RP11-884K10.7	0.640266	6.61e-19
IFNAR1	RP11-884K10.7	0.443477	1.05e-08
MAPK1	RP11-884K10.7	0.525289	3.71e-12
IGLV5-52	RP11-884K10.7	0.437134	1.79e-08
TMPRSS6	RP11-884K10.7	0.452714	4.75e-09
GALR3	RP11-884K10.7	0.424651	4.97e-08
DDX17	RP11-884K10.7	0.605382	1.44e-16
TNFRSF13C	RP11-884K10.7	0.424436	5.05e-08
PPARA	RP11-884K10.7	0.432773	2.57e-08
IL3RA	RP11-884K10.7	0.450541	5.74e-09
UCN	RP11-884K10.7	0.41293	1.24e-07
NOX1	RP11-884K10.7	0.402109	2.82e-07
PLXNB3	RP11-884K10.7	0.53683	1.01e-12
PLXNA3	RP11-884K10.7	0.593449	7.83e-16
IKBKG	RP11-884K10.7	0.4261	4.42e-08
EIF2AK2	RP11-884K10.7	0.479446	4.13e-10
SOS1	RP11-884K10.7	0.693305	4.24e-23
SEMA4C	RP11-884K10.7	0.566917	2.66e-14
NCK2	RP11-884K10.7	0.411271	1.41e-07
ACVR2A	RP11-884K10.7	0.551924	1.7e-13
BMPR2	RP11-884K10.7	0.513571	1.32e-11
CREB1	RP11-884K10.7	0.695645	2.64e-23
LANCL1	RP11-884K10.7	0.417651	8.63e-08
PSMD1	RP11-884K10.7	0.54708	3.05e-13
RAF1	RP11-884K10.7	0.767061	1.03e-30
NR2C2	RP11-884K10.7	0.727555	2.52e-26
NR1D2	RP11-884K10.7	0.461087	2.26e-09
SEMA5B	LINC00698	0.469861	1.02e-09
STC2	LINC00698	0.46533	1.54e-09
ULBP1	LINC00698	0.470946	9.18e-10
VIPR2	LINC00698	0.426292	4.35e-08
MAPK8	LINC00698	0.418482	8.09e-08
TSHR	LINC00698	0.470194	9.84e-10
ANGPT4	LINC00698	0.495985	8.17e-11
BMP2	LINC00698	0.455818	3.61e-09
DEFB124	LINC00698	0.475624	5.93e-10
ACVR2B	PSMD6-AS2	0.53983	7.14e-13
PLXNB1	PSMD6-AS2	0.434641	2.21e-08
IL17RD	PSMD6-AS2	0.469783	1.02e-09
CBLB	PSMD6-AS2	0.43367	2.39e-08
GSK3B	PSMD6-AS2	0.595504	5.88e-16
PIK3CB	PSMD6-AS2	0.459123	2.69e-09
RBP2	PSMD6-AS2	0.495377	8.68e-11
BMP8A	PSMD6-AS2	0.477645	4.9e-10
PAK2	PSMD6-AS2	0.464925	1.6e-09
SH3BP2	PSMD6-AS2	0.448136	7.07e-09
GNRHR	PSMD6-AS2	0.51824	8.02e-12
SEMA6A	PSMD6-AS2	0.405256	2.23e-07
IL5	PSMD6-AS2	0.403962	2.46e-07
IL13	PSMD6-AS2	0.487386	1.92e-10
LEAP2	PSMD6-AS2	0.516905	9.26e-12
HSPA4	PSMD6-AS2	0.426328	4.34e-08
NR3C1	PSMD6-AS2	0.484408	2.56e-10
AGER	PSMD6-AS2	0.537917	8.91e-13
MLN	PSMD6-AS2	0.605646	1.38e-16
MAPK14	PSMD6-AS2	0.426307	4.35e-08
NFYA	PSMD6-AS2	0.488167	1.78e-10
BACH2	PSMD6-AS2	0.545162	3.82e-13
FYN	PSMD6-AS2	0.401697	2.91e-07
ESR1	PSMD6-AS2	0.432247	2.69e-08
IGF2R	PSMD6-AS2	0.409239	1.65e-07
ZC3HAV1L	PSMD6-AS2	0.420029	7.16e-08
ZC3HAV1	PSMD6-AS2	0.403165	2.61e-07
BRAF	PSMD6-AS2	0.63056	3.16e-18
TNFRSF25	PSMD6-AS2	0.473716	7.09e-10
FGF17	PSMD6-AS2	0.475325	6.1e-10
GNRH1	PSMD6-AS2	0.519324	7.13e-12
IKBKB	PSMD6-AS2	0.547424	2.92e-13
PTK2	PSMD6-AS2	0.482019	3.23e-10
JAK2	PSMD6-AS2	0.405365	2.21e-07
NR6A1	PSMD6-AS2	0.546786	3.15e-13
LRSAM1	PSMD6-AS2	0.509264	2.09e-11
QRFP	PSMD6-AS2	0.424399	5.07e-08
MAPK8	PSMD6-AS2	0.446797	7.93e-09
ECD	PSMD6-AS2	0.435202	2.11e-08
BMPR1A	PSMD6-AS2	0.431432	2.87e-08
CHUK	PSMD6-AS2	0.510812	1.77e-11
SEMA4G	PSMD6-AS2	0.531849	1.78e-12
TCF7L2	PSMD6-AS2	0.5338	1.43e-12
RFX5	PSMD6-AS2	0.487689	1.86e-10
ADAR	PSMD6-AS2	0.544471	4.15e-13
CBL	PSMD6-AS2	0.592661	8.73e-16
KLRK1	PSMD6-AS2	0.415845	9.94e-08
KRAS	PSMD6-AS2	0.523361	4.59e-12
LMBR1L	PSMD6-AS2	0.520942	5.98e-12
ACVR1B	PSMD6-AS2	0.418618	8e-08
SP1	PSMD6-AS2	0.643697	3.75e-19
MASP2	PSMD6-AS2	0.770964	3.41e-31
NR2C1	PSMD6-AS2	0.567123	2.59e-14
NFYB	PSMD6-AS2	0.42067	6.81e-08
RFXAP	PSMD6-AS2	0.436044	1.96e-08
IRF9	PSMD6-AS2	0.515583	1.07e-11
LTB4R2	PSMD6-AS2	0.676251	1.18e-21
LTB4R	PSMD6-AS2	0.549248	2.35e-13
NFATC4	PSMD6-AS2	0.419817	7.29e-08
SOS2	PSMD6-AS2	0.551369	1.82e-13
TRAF3	PSMD6-AS2	0.53929	7.6e-13
UBR1	PSMD6-AS2	0.552242	1.64e-13
NEDD4	PSMD6-AS2	0.437213	1.78e-08
IREB2	PSMD6-AS2	0.570539	1.68e-14
LAT	PSMD6-AS2	0.567894	2.35e-14
PLXNA2	PSMD6-AS2	0.443889	1.02e-08
CMTM1	PSMD6-AS2	0.590574	1.17e-15
NFATC3	PSMD6-AS2	0.590487	1.18e-15
NFAT5	PSMD6-AS2	0.699593	1.17e-23
MC1R	PSMD6-AS2	0.56782	2.37e-14
RABEP1	PSMD6-AS2	0.513575	1.32e-11
ESRRG	PSMD6-AS2	0.404945	2.28e-07
VTN	PSMD6-AS2	0.437917	1.68e-08
CRLF3	PSMD6-AS2	0.507705	2.46e-11
PSMD11	PSMD6-AS2	0.43439	2.25e-08
BECN1	PSMD6-AS2	0.460437	2.4e-09
PRKCA	PSMD6-AS2	0.424215	5.14e-08
SHC2	PSMD6-AS2	0.466309	1.41e-09
AMH	PSMD6-AS2	0.466843	1.34e-09
INSR	PSMD6-AS2	0.429767	3.29e-08
ELAVL1	PSMD6-AS2	0.410511	1.5e-07
TYK2	PSMD6-AS2	0.529685	2.27e-12
GNRH2	PSMD6-AS2	0.469927	1.01e-09
MAVS	PSMD6-AS2	0.526998	3.07e-12
PLCG1	PSMD6-AS2	0.535471	1.18e-12
OGFR	PSMD6-AS2	0.467219	1.29e-09
IFNAR1	PSMD6-AS2	0.460299	2.42e-09
MAPK1	PSMD6-AS2	0.437427	1.75e-08
IGLV5-52	PSMD6-AS2	0.428007	3.79e-08
TMPRSS6	PSMD6-AS2	0.41957	7.43e-08
DDX17	PSMD6-AS2	0.723365	6.65e-26
TNFRSF13C	PSMD6-AS2	0.496132	8.05e-11
PPARA	PSMD6-AS2	0.546956	3.09e-13
PLXNB2	PSMD6-AS2	0.40297	2.65e-07
PLXNB3	PSMD6-AS2	0.506742	2.72e-11
PLXNA3	PSMD6-AS2	0.59412	7.13e-16
EIF2AK2	PSMD6-AS2	0.435334	2.08e-08
SOS1	PSMD6-AS2	0.637817	9.86e-19
SEMA4C	PSMD6-AS2	0.565846	3.05e-14
ACVR2A	PSMD6-AS2	0.427792	3.86e-08
BMPR2	PSMD6-AS2	0.54762	2.86e-13
CREB1	PSMD6-AS2	0.619149	1.86e-17
RAF1	PSMD6-AS2	0.52499	3.83e-12
NR2C2	PSMD6-AS2	0.769366	5.38e-31
PLXNB1	RP11-245J9.5	0.451579	5.24e-09
PSMD6	RP11-245J9.5	0.508868	2.18e-11
GSK3B	RP11-245J9.5	0.470697	9.4e-10
GNRHR	RP11-245J9.5	0.409015	1.68e-07
AIMP1	RP11-245J9.5	0.417473	8.75e-08
SEMA6A	RP11-245J9.5	0.410031	1.55e-07
BRD8	RP11-245J9.5	0.416657	9.33e-08
NR3C1	RP11-245J9.5	0.441174	1.28e-08
TRIM27	RP11-245J9.5	0.410943	1.45e-07
RXRB	RP11-245J9.5	0.479092	4.27e-10
FYN	RP11-245J9.5	0.415373	1.03e-07
PTK2	RP11-245J9.5	0.438793	1.56e-08
SHC3	RP11-245J9.5	0.405972	2.11e-07
NR6A1	RP11-245J9.5	0.416214	9.66e-08
MAPK8	RP11-245J9.5	0.464195	1.71e-09
TCF7L2	RP11-245J9.5	0.429919	3.25e-08
KRAS	RP11-245J9.5	0.529822	2.24e-12
ACVR1B	RP11-245J9.5	0.418532	8.06e-08
MASP2	RP11-245J9.5	0.446595	8.07e-09
NR2C1	RP11-245J9.5	0.513763	1.3e-11
NFYB	RP11-245J9.5	0.469852	1.02e-09
PTPN11	RP11-245J9.5	0.430361	3.13e-08
HMGB1	RP11-245J9.5	0.487442	1.91e-10
RFXAP	RP11-245J9.5	0.561679	5.15e-14
CMTM4	RP11-245J9.5	0.400195	3.25e-07
RABEP1	RP11-245J9.5	0.500238	5.31e-11
PSMD11	RP11-245J9.5	0.46424	1.7e-09
PSME3	RP11-245J9.5	0.404218	2.41e-07
INSR	RP11-245J9.5	0.400421	3.2e-07
ELAVL1	RP11-245J9.5	0.429229	3.43e-08
DDX17	RP11-245J9.5	0.474092	6.85e-10
NOX1	RP11-245J9.5	0.438827	1.56e-08
TMSB4Y	RP11-245J9.5	0.404269	2.4e-07
PPP3R1	RP11-245J9.5	0.415153	1.05e-07
ACVR2A	RP11-245J9.5	0.450321	5.85e-09
CREB1	RP11-245J9.5	0.488402	1.74e-10
LANCL1	RP11-245J9.5	0.421824	6.22e-08
RAF1	RP11-245J9.5	0.503823	3.68e-11
NR2C2	RP11-245J9.5	0.479304	4.18e-10
RHOA	ADAMTS9-AS2	0.452076	5.02e-09
NCK1	ADAMTS9-AS2	0.513654	1.31e-11
PIK3CB	ADAMTS9-AS2	0.412308	1.31e-07
IL1RAP	ADAMTS9-AS2	0.42029	7.02e-08
AIMP1	ADAMTS9-AS2	0.406161	2.08e-07
OSMR	ADAMTS9-AS2	0.436025	1.97e-08
IL6ST	ADAMTS9-AS2	0.512091	1.55e-11
CANX	ADAMTS9-AS2	0.478268	4.62e-10
HFE	ADAMTS9-AS2	0.431412	2.88e-08
VEGFA	ADAMTS9-AS2	0.453873	4.29e-09
BCL10	ADAMTS9-AS2	0.502156	4.36e-11
SBDS	ADAMTS9-AS2	0.425376	4.69e-08
NAMPT	ADAMTS9-AS2	0.470939	9.19e-10
FAM3C	ADAMTS9-AS2	0.425392	4.68e-08
FABP5	ADAMTS9-AS2	0.440049	1.41e-08
NDRG1	ADAMTS9-AS2	0.432533	2.62e-08
NRAS	ADAMTS9-AS2	0.440472	1.36e-08
TNC	ADAMTS9-AS2	0.418994	7.77e-08
PSMD5	ADAMTS9-AS2	0.479672	4.04e-10
HSPA5	ADAMTS9-AS2	0.435915	1.99e-08
VIM	ADAMTS9-AS2	0.504103	3.57e-11
NRP1	ADAMTS9-AS2	0.452485	4.84e-09
FAS	ADAMTS9-AS2	0.406294	2.06e-07
ADM	ADAMTS9-AS2	0.537232	9.64e-13
S100A6	ADAMTS9-AS2	0.413872	1.16e-07
S100A16	ADAMTS9-AS2	0.417333	8.85e-08
TNFRSF1A	ADAMTS9-AS2	0.413347	1.21e-07
TBK1	ADAMTS9-AS2	0.443762	1.03e-08
HSPA6	ADAMTS9-AS2	0.414986	1.06e-07
RORA	ADAMTS9-AS2	0.432653	2.6e-08
STAT3	ADAMTS9-AS2	0.416525	9.43e-08
IFNAR1	ADAMTS9-AS2	0.431413	2.88e-08
IFNGR2	ADAMTS9-AS2	0.437612	1.72e-08
LIMS1	ADAMTS9-AS2	0.465463	1.52e-09
TANK	ADAMTS9-AS2	0.553603	1.39e-13
SEMA3F	MAGI1-IT1	0.479692	4.03e-10
FGF10	MAGI1-IT1	0.435334	2.08e-08
BACH2	MAGI1-IT1	0.473709	7.1e-10
IGF2R	MAGI1-IT1	0.440387	1.37e-08
TG	MAGI1-IT1	0.449106	6.5e-09
OGN	MAGI1-IT1	0.420712	6.79e-08
SEMA6C	MAGI1-IT1	0.460037	2.48e-09
ISG20L2	MAGI1-IT1	0.463808	1.77e-09
RARG	MAGI1-IT1	0.425352	4.69e-08
LGR5	MAGI1-IT1	0.424348	5.09e-08
XCL1	MAGI1-IT1	0.449977	6.03e-09
NFATC4	MAGI1-IT1	0.459831	2.53e-09
BMP4	MAGI1-IT1	0.471627	8.62e-10
NR2E3	MAGI1-IT1	0.409145	1.66e-07
NR2F2	MAGI1-IT1	0.448761	6.69e-09
AVPR1B	MAGI1-IT1	0.442848	1.11e-08
ANGPTL6	MAGI1-IT1	0.435878	1.99e-08
DDX17	MAGI1-IT1	0.435098	2.12e-08
GDF7	MAGI1-IT1	0.454073	4.21e-09
ADM2	MAGI1-IT1	0.53434	1.34e-12
SEMA4C	MAGI1-IT1	0.405214	2.24e-07
RHOA	SUCLG2-AS1	0.525175	3.76e-12
PSMD6	SUCLG2-AS1	0.445307	9.01e-09
NR1I2	SUCLG2-AS1	0.551671	1.76e-13
NCK1	SUCLG2-AS1	0.411079	1.43e-07
PIK3CB	SUCLG2-AS1	0.495075	8.95e-11
PAK2	SUCLG2-AS1	0.481019	3.55e-10
NFKB1	SUCLG2-AS1	0.419602	7.41e-08
EGF	SUCLG2-AS1	0.410331	1.52e-07
FGF2	SUCLG2-AS1	0.477913	4.78e-10
PGRMC2	SUCLG2-AS1	0.478815	4.38e-10
IL6ST	SUCLG2-AS1	0.470161	9.88e-10
AP3B1	SUCLG2-AS1	0.442853	1.11e-08
ERAP1	SUCLG2-AS1	0.427352	4e-08
HSPA4	SUCLG2-AS1	0.423394	5.49e-08
NR3C1	SUCLG2-AS1	0.429853	3.27e-08
TNFRSF14	SUCLG2-AS1	0.420475	6.92e-08
CANX	SUCLG2-AS1	0.453194	4.55e-09
HFE	SUCLG2-AS1	0.431939	2.75e-08
MICB	SUCLG2-AS1	0.409096	1.67e-07
BCL10	SUCLG2-AS1	0.478258	4.62e-10
SBDS	SUCLG2-AS1	0.506723	2.72e-11
PSMC2	SUCLG2-AS1	0.448816	6.66e-09
ZC3HAV1	SUCLG2-AS1	0.473648	7.14e-10
BRAF	SUCLG2-AS1	0.406895	1.97e-07
LMBR1	SUCLG2-AS1	0.450075	5.97e-09
IKBKB	SUCLG2-AS1	0.528281	2.66e-12
JAK2	SUCLG2-AS1	0.410768	1.47e-07
NRAS	SUCLG2-AS1	0.460721	2.33e-09
PSMD5	SUCLG2-AS1	0.420416	6.95e-08
ECD	SUCLG2-AS1	0.496074	8.1e-11
CHUK	SUCLG2-AS1	0.50321	3.92e-11
RFX5	SUCLG2-AS1	0.410569	1.49e-07
CAT	SUCLG2-AS1	0.452835	4.7e-09
LTBP3	SUCLG2-AS1	0.447021	7.78e-09
NLRX1	SUCLG2-AS1	0.567239	2.55e-14
CBL	SUCLG2-AS1	0.432875	2.55e-08
SP1	SUCLG2-AS1	0.409992	1.56e-07
TBK1	SUCLG2-AS1	0.5546	1.23e-13
KITLG	SUCLG2-AS1	0.417797	8.54e-08
SOS2	SUCLG2-AS1	0.461493	2.18e-09
GMFB	SUCLG2-AS1	0.428664	3.6e-08
MR1	SUCLG2-AS1	0.529513	2.32e-12
PSMC1	SUCLG2-AS1	0.450546	5.74e-09
TRAF3	SUCLG2-AS1	0.468925	1.11e-09
UBR1	SUCLG2-AS1	0.402334	2.77e-07
CYLD	SUCLG2-AS1	0.510173	1.9e-11
TK2	SUCLG2-AS1	0.575825	8.44e-15
CMTM3	SUCLG2-AS1	0.416916	9.14e-08
NFAT5	SUCLG2-AS1	0.450226	5.9e-09
PSMD7	SUCLG2-AS1	0.412026	1.33e-07
STAT3	SUCLG2-AS1	0.445119	9.15e-09
BECN1	SUCLG2-AS1	0.477905	4.78e-10
GRB2	SUCLG2-AS1	0.430744	3.04e-08
MALT1	SUCLG2-AS1	0.403736	2.5e-07
IFNAR1	SUCLG2-AS1	0.557402	8.74e-14
PPARA	SUCLG2-AS1	0.436995	1.82e-08
ARAF	SUCLG2-AS1	0.429436	3.38e-08
AR	SUCLG2-AS1	0.496743	7.57e-11
IL13RA1	SUCLG2-AS1	0.474015	6.9e-10
IKBKG	SUCLG2-AS1	0.41984	7.27e-08
SOS1	SUCLG2-AS1	0.412424	1.29e-07
LIMS1	SUCLG2-AS1	0.447058	7.75e-09
TANK	SUCLG2-AS1	0.528777	2.52e-12
ITGAV	SUCLG2-AS1	0.469229	1.08e-09
BMPR2	SUCLG2-AS1	0.449888	6.07e-09
CREB1	SUCLG2-AS1	0.428514	3.64e-08
IL17RC	SUCLG2-AS1	0.42758	3.93e-08
NR2C2	SUCLG2-AS1	0.406189	2.08e-07
CMTM6	SUCLG2-AS1	0.544197	4.28e-13
ACKR2	LINC00877	0.456545	3.39e-09
ACKR4	LINC00877	0.540359	6.71e-13
BTC	LINC00877	0.532618	1.63e-12
CGA	LINC00877	0.592243	9.25e-16
RLN2	LINC00877	0.475246	6.14e-10
CDNF	LINC00877	0.478005	4.73e-10
SFTPA2	LINC00877	0.428481	3.65e-08
RXRG	LINC00877	0.582292	3.59e-15
IL25	LINC00877	0.402528	2.73e-07
APOH	LINC00877	0.497723	6.86e-11
ACKR2	LINC00870	0.496813	7.52e-11
NR1I2	LINC00870	0.406837	1.98e-07
ADRB2	LINC00870	0.401761	2.89e-07
IL18	LINC00870	0.434957	2.15e-08
MR1	LINC00870	0.403772	2.49e-07
CTF1	LINC00870	0.420716	6.79e-08
GDF10	LINC00960	0.447807	7.27e-09
TRAV41	LINC00960	0.526854	3.12e-12
NR0B1	LINC00960	0.508639	2.23e-11
TMSB15A	LINC00960	0.434741	2.19e-08
ACVR2B	CADM2-AS1	0.490006	1.48e-10
SEMA5B	CADM2-AS1	0.527199	3e-12
IL13	CADM2-AS1	0.554352	1.27e-13
GLP1R	CADM2-AS1	0.561853	5.04e-14
PGC	CADM2-AS1	0.53677	1.02e-12
FYN	CADM2-AS1	0.44433	9.79e-09
VIPR2	CADM2-AS1	0.553231	1.46e-13
FGF17	CADM2-AS1	0.606575	1.21e-16
INHBC	CADM2-AS1	0.505134	3.21e-11
STAB2	CADM2-AS1	0.472882	7.67e-10
FGF9	CADM2-AS1	0.409322	1.64e-07
TSHR	CADM2-AS1	0.45622	3.49e-09
LEFTY1	CADM2-AS1	0.443149	1.08e-08
SHC2	CADM2-AS1	0.443655	1.04e-08
AMH	CADM2-AS1	0.459381	2.63e-09
GIPR	CADM2-AS1	0.504488	3.43e-11
GALR3	CADM2-AS1	0.425093	4.79e-08
NR0B1	CADM2-AS1	0.406896	1.97e-07
PLXNB3	CADM2-AS1	0.426654	4.23e-08
GPR17	CADM2-AS1	0.463516	1.81e-09
CCK	RP11-389G6.3	0.67832	7.96e-22
VIPR1	RP11-389G6.3	0.694223	3.52e-23
FABP3	RP11-389G6.3	0.440555	1.35e-08
TDGF1	RP11-389G6.3	0.482896	2.96e-10
SST	RP11-389G6.3	0.615351	3.31e-17
PPP3CA	RP11-389G6.3	0.585222	2.42e-15
RXFP1	RP11-389G6.3	0.754576	3.09e-29
HTR1A	RP11-389G6.3	0.639585	7.39e-19
FABP6	RP11-389G6.3	0.432336	2.67e-08
MCHR2	RP11-389G6.3	0.746757	2.35e-28
VIP	RP11-389G6.3	0.73742	2.4e-27
NPY	RP11-389G6.3	0.44095	1.3e-08
CRHR2	RP11-389G6.3	0.586733	1.97e-15
PTK2B	RP11-389G6.3	0.436497	1.89e-08
LCN15	RP11-389G6.3	0.648323	1.72e-19
PPP3CB	RP11-389G6.3	0.634818	1.6e-18
NRG3	RP11-389G6.3	0.472443	7.99e-10
RBP4	RP11-389G6.3	0.507082	2.62e-11
ADRB1	RP11-389G6.3	0.405293	2.22e-07
PTGDR2	RP11-389G6.3	0.402032	2.84e-07
ARRB1	RP11-389G6.3	0.47165	8.6e-10
PAK1	RP11-389G6.3	0.636624	1.2e-18
PGR	RP11-389G6.3	0.580163	4.76e-15
HTR3B	RP11-389G6.3	0.740363	1.17e-27
SEMA4A	RP11-389G6.3	0.599057	3.56e-16
SSTR1	RP11-389G6.3	0.554731	1.21e-13
CHGA	RP11-389G6.3	0.75548	2.43e-29
PAK6	RP11-389G6.3	0.659187	2.64e-20
MAP2K1	RP11-389G6.3	0.432172	2.7e-08
PRKCB	RP11-389G6.3	0.710935	1.06e-24
IL34	RP11-389G6.3	0.428238	3.72e-08
GLP2R	RP11-389G6.3	0.71271	7.21e-25
SSTR2	RP11-389G6.3	0.49924	5.88e-11
GREM2	RP11-389G6.3	0.434217	2.28e-08
PRKCG	RP11-389G6.3	0.742712	6.51e-28
PDYN	RP11-389G6.3	0.533684	1.45e-12
CHGB	RP11-389G6.3	0.452827	4.7e-09
PAK3	RP11-389G6.3	0.540716	6.44e-13
FGF13	RP11-389G6.3	0.603649	1.85e-16
PPP3R1	RP11-389G6.3	0.597425	4.49e-16
ACVR1C	RP11-389G6.3	0.584009	2.85e-15
PTH2R	RP11-389G6.3	0.436539	1.89e-08
LANCL1	RP11-389G6.3	0.433485	2.43e-08
THRB	RP11-389G6.3	0.591584	1.01e-15
UCN2	LINC00973	0.441968	1.2e-08
WNT5A	LINC00973	0.440315	1.38e-08
PLXNA1	LINC00973	0.462697	1.95e-09
PLXND1	LINC00973	0.403383	2.57e-07
TNFSF10	LINC00973	0.603635	1.85e-16
EREG	LINC00973	0.402701	2.7e-07
FGF5	LINC00973	0.509229	2.09e-11
VEGFC	LINC00973	0.702499	6.41e-24
PDGFRB	LINC00973	0.491637	1.26e-10
INHBA	LINC00973	0.627565	5.07e-18
HGF	LINC00973	0.461755	2.13e-09
SEMA3A	LINC00973	0.577732	6.57e-15
BMP1	LINC00973	0.543537	4.63e-13
TNFRSF10D	LINC00973	0.517739	8.46e-12
TNFRSF10A	LINC00973	0.550274	2.08e-13
GDF6	LINC00973	0.47156	8.67e-10
TNFRSF9	LINC00973	0.464872	1.6e-09
TPM2	LINC00973	0.655549	4.99e-20
PAEP	LINC00973	0.679907	5.88e-22
NRP1	LINC00973	0.485028	2.41e-10
DKK1	LINC00973	0.434593	2.21e-08
PRF1	LINC00973	0.425644	4.59e-08
PLAU	LINC00973	0.703194	5.54e-24
S100A5	LINC00973	0.504284	3.51e-11
SHC1	LINC00973	0.401471	2.96e-07
KLRD1	LINC00973	0.419882	7.25e-08
TRAC	LINC00973	0.402605	2.72e-07
LTBP2	LINC00973	0.481654	3.34e-10
SEMA7A	LINC00973	0.474284	6.73e-10
FURIN	LINC00973	0.591725	9.94e-16
TNFSF9	LINC00973	0.502142	4.37e-11
CD70	LINC00973	0.627499	5.13e-18
TGFB1	LINC00973	0.426622	4.24e-08
PLAUR	LINC00973	0.514243	1.23e-11
IL11	LINC00973	0.752492	5.34e-29
SDC1	LINC00973	0.61183	5.59e-17
RAC2	LINC00973	0.445338	8.98e-09
LTBP1	LINC00973	0.489337	1.58e-10
RHOA	ZBTB11-AS1	0.494399	9.58e-11
MANF	ZBTB11-AS1	0.434724	2.19e-08
TXLNA	ZBTB11-AS1	0.464367	1.68e-09
PSMD6	ZBTB11-AS1	0.500874	4.98e-11
PSMD2	ZBTB11-AS1	0.518014	8.22e-12
PAK2	ZBTB11-AS1	0.448248	7e-09
NFYC	ZBTB11-AS1	0.411865	1.35e-07
NFKB1	ZBTB11-AS1	0.481768	3.31e-10
PGRMC2	ZBTB11-AS1	0.519799	6.77e-12
HSPA4	ZBTB11-AS1	0.466038	1.44e-09
JUN	ZBTB11-AS1	0.416859	9.18e-08
JAK1	ZBTB11-AS1	0.406988	1.96e-07
TRIM27	ZBTB11-AS1	0.411449	1.39e-07
SKIV2L	ZBTB11-AS1	0.423959	5.25e-08
TAPBP	ZBTB11-AS1	0.402406	2.76e-07
DAXX	ZBTB11-AS1	0.454564	4.04e-09
PPARD	ZBTB11-AS1	0.527157	3.01e-12
BCL10	ZBTB11-AS1	0.408322	1.77e-07
TRBV7-3	ZBTB11-AS1	0.401009	3.06e-07
IKBKB	ZBTB11-AS1	0.432131	2.71e-08
SORT1	ZBTB11-AS1	0.427593	3.92e-08
CSF1	ZBTB11-AS1	0.474152	6.81e-10
ECD	ZBTB11-AS1	0.428453	3.66e-08
CHUK	ZBTB11-AS1	0.432988	2.53e-08
PSMD4	ZBTB11-AS1	0.427243	4.03e-08
CD81	ZBTB11-AS1	0.428833	3.55e-08
RFX5	ZBTB11-AS1	0.409396	1.63e-07
S100A16	ZBTB11-AS1	0.400405	3.2e-07
UBXN1	ZBTB11-AS1	0.440631	1.34e-08
VEGFB	ZBTB11-AS1	0.434256	2.28e-08
ESRRA	ZBTB11-AS1	0.485462	2.31e-10
RELA	ZBTB11-AS1	0.489857	1.5e-10
NLRX1	ZBTB11-AS1	0.471989	8.33e-10
ISG20L2	ZBTB11-AS1	0.404275	2.4e-07
HDGF	ZBTB11-AS1	0.408559	1.74e-07
TNFRSF1A	ZBTB11-AS1	0.412918	1.25e-07
ACVR1B	ZBTB11-AS1	0.42298	5.67e-08
GDF11	ZBTB11-AS1	0.417324	8.86e-08
TRAV36DV7	ZBTB11-AS1	0.416485	9.46e-08
CHP1	ZBTB11-AS1	0.41842	8.13e-08
CSK	ZBTB11-AS1	0.437789	1.7e-08
NR5A2	ZBTB11-AS1	0.413674	1.18e-07
RABEP2	ZBTB11-AS1	0.486681	2.05e-10
CYLD	ZBTB11-AS1	0.517442	8.74e-12
TK2	ZBTB11-AS1	0.481377	3.43e-10
PSMD7	ZBTB11-AS1	0.438963	1.54e-08
OSGIN1	ZBTB11-AS1	0.404536	2.35e-07
PSMD11	ZBTB11-AS1	0.51785	8.36e-12
PSMD3	ZBTB11-AS1	0.441148	1.28e-08
STAT3	ZBTB11-AS1	0.402309	2.78e-07
BECN1	ZBTB11-AS1	0.509111	2.12e-11
PSME3	ZBTB11-AS1	0.424223	5.14e-08
GRN	ZBTB11-AS1	0.469704	1.03e-09
PSMC5	ZBTB11-AS1	0.494744	9.25e-11
GRB2	ZBTB11-AS1	0.500281	5.29e-11
ACTG1	ZBTB11-AS1	0.442271	1.17e-08
MALT1	ZBTB11-AS1	0.430616	3.07e-08
ELAVL1	ZBTB11-AS1	0.40604	2.1e-07
CALR	ZBTB11-AS1	0.409956	1.56e-07
ADRM1	ZBTB11-AS1	0.507875	2.41e-11
IFNAR1	ZBTB11-AS1	0.43166	2.82e-08
MAPK1	ZBTB11-AS1	0.403001	2.64e-07
ARAF	ZBTB11-AS1	0.418765	7.91e-08
IKBKG	ZBTB11-AS1	0.491388	1.29e-10
PSMD1	ZBTB11-AS1	0.480392	3.77e-10
IL17RE	ZBTB11-AS1	0.45842	2.87e-09
IL17RC	ZBTB11-AS1	0.422116	6.08e-08
RAF1	ZBTB11-AS1	0.457047	3.24e-09
CMTM6	ZBTB11-AS1	0.438511	1.6e-08
MPL	LINC00882	0.420306	7.01e-08
DCK	LINC00882	0.430365	3.13e-08
GDF9	LINC00882	0.414681	1.09e-07
NMBR	LINC00882	0.434165	2.29e-08
RLN2	LINC00882	0.423192	5.58e-08
CACYBP	LINC00882	0.494466	9.51e-11
CKLF	LINC00882	0.417271	8.89e-08
NENF	LINC00882	0.490698	1.38e-10
SOD1	LINC00882	0.579729	5.05e-15
S100B	LINC00882	0.478531	4.5e-10
IGLV6-57	LINC00882	0.404736	2.32e-07
PSMD10	LINC00882	0.513587	1.32e-11
IGKV1-27	LINC00882	0.41931	7.58e-08
RHOA	LINC00883	0.538574	8.25e-13
PSMD6	LINC00883	0.570241	1.74e-14
NCK1	LINC00883	0.548492	2.57e-13
DCK	LINC00883	0.546995	3.08e-13
TMSB4XP8	LINC00883	0.415144	1.05e-07
AIMP1	LINC00883	0.599301	3.44e-16
NUDT6	LINC00883	0.441295	1.27e-08
PGRMC2	LINC00883	0.427003	4.11e-08
PRDX1	LINC00883	0.462978	1.91e-09
PDGFC	LINC00883	0.412992	1.24e-07
IL6ST	LINC00883	0.420344	6.99e-08
NR3C1	LINC00883	0.412643	1.27e-07
CANX	LINC00883	0.41816	8.3e-08
HFE	LINC00883	0.409978	1.56e-07
IL20RA	LINC00883	0.406179	2.08e-07
IFNGR1	LINC00883	0.440569	1.35e-08
RAC1	LINC00883	0.440367	1.37e-08
SBDS	LINC00883	0.465717	1.49e-09
PSMC2	LINC00883	0.49589	8.25e-11
LMBR1	LINC00883	0.433116	2.5e-08
PPP3CC	LINC00883	0.447126	7.71e-09
IKBKB	LINC00883	0.428843	3.54e-08
NRAS	LINC00883	0.41831	8.2e-08
ECD	LINC00883	0.44497	9.27e-09
FAS	LINC00883	0.420124	7.11e-08
PSMD13	LINC00883	0.529571	2.3e-12
ILK	LINC00883	0.407469	1.89e-07
CAT	LINC00883	0.471642	8.61e-10
S100A6	LINC00883	0.421543	6.36e-08
S100A16	LINC00883	0.417465	8.76e-08
HSPA8	LINC00883	0.495919	8.22e-11
TBK1	LINC00883	0.540063	6.95e-13
NR2C1	LINC00883	0.416003	9.82e-08
CACYBP	LINC00883	0.4432	1.08e-08
PSMC6	LINC00883	0.421871	6.19e-08
GMFB	LINC00883	0.484053	2.65e-10
PPP4C	LINC00883	0.40148	2.96e-07
TK2	LINC00883	0.422972	5.68e-08
CKLF	LINC00883	0.462458	2e-09
CMTM3	LINC00883	0.401823	2.88e-07
PDF	LINC00883	0.432478	2.64e-08
PSMD7	LINC00883	0.507112	2.61e-11
NENF	LINC00883	0.420789	6.75e-08
CRLF3	LINC00883	0.410818	1.46e-07
BECN1	LINC00883	0.408082	1.8e-07
PSME3	LINC00883	0.424326	5.1e-08
MYDGF	LINC00883	0.400182	3.25e-07
PSMD8	LINC00883	0.476609	5.4e-10
PSMC4	LINC00883	0.441632	1.23e-08
MIA	LINC00883	0.447974	7.17e-09
SOD1	LINC00883	0.497302	7.15e-11
IFNAR2	LINC00883	0.559256	6.95e-14
IFNAR1	LINC00883	0.440141	1.4e-08
IFNGR2	LINC00883	0.427965	3.8e-08
TMSB4X	LINC00883	0.432033	2.73e-08
PSMD10	LINC00883	0.582427	3.52e-15
PPP3R1	LINC00883	0.450795	5.61e-09
CDC42	LINC00883	0.520492	6.28e-12
LIMS1	LINC00883	0.420697	6.8e-08
TANK	LINC00883	0.567645	2.43e-14
PSMD14	LINC00883	0.534377	1.34e-12
ITGAV	LINC00883	0.497573	6.96e-11
CMTM6	LINC00883	0.521577	5.58e-12
RLN2	LINC00635	0.469503	1.05e-09
IGHG1	LINC00635	0.416951	9.12e-08
IL5RA	LINC00635	0.699225	1.27e-23
TIE1	LINC00636	0.491554	1.27e-10
TRBV7-3	LINC00636	0.504518	3.42e-11
RNASE7	LINC00636	0.475027	6.27e-10
TRAV36DV7	LINC00636	0.404609	2.34e-07
CD19	LINC00636	0.529361	2.36e-12
CETP	LINC00636	0.542781	5.06e-13
ICAM2	LINC00636	0.569525	1.91e-14
PDGFB	LINC00636	0.402723	2.7e-07
RASGRP3	LINC00636	0.402984	2.64e-07
CCR4	LINC01215	0.835332	8.21e-41
CCR8	LINC01215	0.777704	4.78e-32
CXCR6	LINC01215	0.57244	1.31e-14
XCR1	LINC01215	0.555068	1.16e-13
CCR1	LINC01215	0.422855	5.73e-08
CCR5	LINC01215	0.538087	8.73e-13
CCRL2	LINC01215	0.409811	1.58e-07
LCK	LINC01215	0.777898	4.52e-32
PLXND1	LINC01215	0.408607	1.73e-07
CSF3R	LINC01215	0.423825	5.3e-08
TLR1	LINC01215	0.462647	1.96e-09
TXK	LINC01215	0.572498	1.3e-14
TEC	LINC01215	0.408202	1.79e-07
CXCL9	LINC01215	0.708594	1.76e-24
CXCL10	LINC01215	0.650549	1.18e-19
IL7R	LINC01215	0.629097	3.99e-18
PTGER4	LINC01215	0.411142	1.43e-07
ITK	LINC01215	0.547212	3e-13
LCP2	LINC01215	0.487265	1.94e-10
IL12RB2	LINC01215	0.47977	4e-10
LTA	LINC01215	0.444456	9.69e-09
LTB	LINC01215	0.805747	6.06e-36
NCR3	LINC01215	0.502024	4.42e-11
HLA-DQA1	LINC01215	0.420277	7.03e-08
HLA-DQA2	LINC01215	0.530177	2.15e-12
HLA-DOA	LINC01215	0.401132	3.03e-07
HLA-DPA1	LINC01215	0.43478	2.18e-08
CCR6	LINC01215	0.565466	3.2e-14
TRGV9	LINC01215	0.404557	2.35e-07
TRGV4	LINC01215	0.479492	4.11e-10
TRGV3	LINC01215	0.502246	4.32e-11
PIK3CG	LINC01215	0.440893	1.31e-08
TRBV2	LINC01215	0.545425	3.71e-13
TRBV3-1	LINC01215	0.555965	1.04e-13
TRBV4-1	LINC01215	0.425286	4.72e-08
TRBV5-1	LINC01215	0.688663	1.07e-22
TRBV4-2	LINC01215	0.590339	1.2e-15
TRBV9	LINC01215	0.437728	1.71e-08
TRBV11-2	LINC01215	0.704917	3.85e-24
TRBV6-5	LINC01215	0.512918	1.42e-11
TRBV5-4	LINC01215	0.52729	2.97e-12
TRBV6-6	LINC01215	0.502094	4.39e-11
TRBV7-6	LINC01215	0.409155	1.66e-07
TRBV5-6	LINC01215	0.441791	1.21e-08
TRBV7-9	LINC01215	0.464292	1.69e-09
TRBV10-3	LINC01215	0.606145	1.29e-16
TRBV18	LINC01215	0.709972	1.31e-24
TRBV19	LINC01215	0.585076	2.47e-15
TRBV20-1	LINC01215	0.789995	1.11e-33
TRBV25-1	LINC01215	0.750899	8.09e-29
TRBC2	LINC01215	0.488462	1.73e-10
TRBV28	LINC01215	0.708847	1.67e-24
TRBV29-1	LINC01215	0.712786	7.09e-25
TNFRSF10A	LINC01215	0.421085	6.59e-08
IDO1	LINC01215	0.52605	3.41e-12
CCL19	LINC01215	0.682951	3.28e-22
CD72	LINC01215	0.420664	6.81e-08
SYK	LINC01215	0.414371	1.11e-07
TNFSF15	LINC01215	0.47022	9.82e-10
TNFSF8	LINC01215	0.419197	7.65e-08
IL15RA	LINC01215	0.431188	2.93e-08
MAP3K8	LINC01215	0.419224	7.63e-08
CTSS	LINC01215	0.491964	1.22e-10
S100A12	LINC01215	0.420805	6.74e-08
IL6R	LINC01215	0.452427	4.87e-09
IL10RA	LINC01215	0.508211	2.33e-11
CD3E	LINC01215	0.702526	6.37e-24
CD3D	LINC01215	0.644933	3.05e-19
CD3G	LINC01215	0.764201	2.29e-30
CD4	LINC01215	0.478625	4.46e-10
PTPN6	LINC01215	0.413847	1.16e-07
C3AR1	LINC01215	0.413768	1.17e-07
CD1C	LINC01215	0.410029	1.55e-07
CD1E	LINC01215	0.609539	7.84e-17
CD244	LINC01215	0.448521	6.83e-09
LYZ	LINC01215	0.54043	6.66e-13
FCGR3B	LINC01215	0.430442	3.11e-08
CMKLR1	LINC01215	0.444667	9.51e-09
CD247	LINC01215	0.653079	7.65e-20
FLT3	LINC01215	0.455043	3.87e-09
TRAV3	LINC01215	0.500826	5e-11
TRAV4	LINC01215	0.582144	3.66e-15
TRAV8-2	LINC01215	0.480844	3.61e-10
TRAV8-3	LINC01215	0.636723	1.18e-18
TRAV13-1	LINC01215	0.778294	4.02e-32
TRAV12-2	LINC01215	0.629512	3.74e-18
TRAV9-2	LINC01215	0.722333	8.41e-26
TRAV12-3	LINC01215	0.777821	4.62e-32
TRAV8-6	LINC01215	0.556656	9.58e-14
TRAV19	LINC01215	0.656948	3.91e-20
TRAV21	LINC01215	0.713452	6.13e-25
TRAV27	LINC01215	0.658343	3.06e-20
TRAV29DV5	LINC01215	0.758426	1.11e-29
TRAC	LINC01215	0.503173	3.93e-11
LGMN	LINC01215	0.427343	4e-08
TNFRSF1B	LINC01215	0.425741	4.55e-08
PTPRC	LINC01215	0.540845	6.34e-13
IL16	LINC01215	0.504434	3.45e-11
CIITA	LINC01215	0.471878	8.42e-10
IL4R	LINC01215	0.453486	4.44e-09
IL21R	LINC01215	0.515073	1.13e-11
IL27	LINC01215	0.402551	2.73e-07
ITGAL	LINC01215	0.435389	2.07e-08
IKBKE	LINC01215	0.40917	1.66e-07
IL10	LINC01215	0.448014	7.14e-09
NOD2	LINC01215	0.460255	2.43e-09
CCL22	LINC01215	0.727048	2.84e-26
CCL17	LINC01215	0.669029	4.5e-21
PLCG2	LINC01215	0.404702	2.32e-07
PIK3R5	LINC01215	0.43739	1.76e-08
CCL8	LINC01215	0.501657	4.59e-11
CCL5	LINC01215	0.505682	3.03e-11
CCR7	LINC01215	0.796263	1.47e-34
VAV1	LINC01215	0.44609	8.42e-09
CD209	LINC01215	0.425581	4.61e-08
IL12RB1	LINC01215	0.539808	7.16e-13
LILRB3	LINC01215	0.417076	9.03e-08
HCK	LINC01215	0.444327	9.79e-09
CD40	LINC01215	0.461336	2.21e-09
NFATC2	LINC01215	0.402992	2.64e-07
ITGB2	LINC01215	0.433925	2.34e-08
IL17RA	LINC01215	0.404571	2.35e-07
CSF2RB	LINC01215	0.572578	1.29e-14
IL2RB	LINC01215	0.71524	4.13e-25
RAC2	LINC01215	0.466285	1.41e-09
APOBEC3A	LINC01215	0.579699	5.07e-15
APOBEC3H	LINC01215	0.558129	7.99e-14
GRAP2	LINC01215	0.723093	7.07e-26
TYMP	LINC01215	0.416049	9.78e-08
TLR7	LINC01215	0.453528	4.42e-09
TLR8	LINC01215	0.499906	5.49e-11
CYBB	LINC01215	0.449592	6.23e-09
IL2RG	LINC01215	0.715038	4.32e-25
CXCR3	LINC01215	0.663274	1.28e-20
CYSLTR1	LINC01215	0.460836	2.31e-09
SH2D1A	LINC01215	0.619038	1.89e-17
CD40LG	LINC01215	0.72935	1.66e-26
IL9R	LINC01215	0.498114	6.59e-11
ZAP70	LINC01215	0.668928	4.58e-21
CD28	LINC01215	0.607958	9.89e-17
ICOS	LINC01215	0.767197	9.93e-31
SYTL1	LINC01215	0.421541	6.36e-08
CXCR2	LINC01215	0.432696	2.59e-08
CXCR1	LINC01215	0.427131	4.07e-08
PTAFR	LINC01215	0.492211	1.19e-10
PDCD1	LINC01215	0.473605	7.17e-10
BTC	LINC00488	0.474499	6.59e-10
EGF	LINC00488	0.448093	7.09e-09
CXCL14	LINC00488	0.513863	1.28e-11
RAET1G	LINC00488	0.457807	3.03e-09
CLDN4	LINC00488	0.46873	1.13e-09
FAS	LINC00488	0.422669	5.82e-08
S100A10	LINC00488	0.420934	6.67e-08
S100A13	LINC00488	0.411669	1.37e-07
CLCF1	LINC00488	0.450208	5.91e-09
IL18	LINC00488	0.415719	1e-07
MR1	LINC00488	0.431416	2.87e-08
CTF1	LINC00488	0.418901	7.83e-08
NTF4	LINC00488	0.419163	7.67e-08
PROCR	LINC00488	0.428655	3.6e-08
SDC4	LINC00488	0.503948	3.63e-11
SOD1	LINC00488	0.422716	5.79e-08
TANK	LINC00488	0.429068	3.48e-08
DCK	PVRL3-AS1	0.404873	2.3e-07
SOD1	PVRL3-AS1	0.445464	8.89e-09
PSMD10	PVRL3-AS1	0.407736	1.85e-07
ALB	RP11-757F18.5	0.45965	2.57e-09
BTC	RP11-757F18.5	0.435303	2.09e-08
IL15	RP11-757F18.5	0.425283	4.72e-08
KLKB1	RP11-757F18.5	0.505534	3.08e-11
TNFRSF14	RP11-757F18.5	0.421719	6.27e-08
CD74	RP11-757F18.5	0.414969	1.06e-07
INSL5	RP11-757F18.5	0.412453	1.29e-07
RAET1G	RP11-757F18.5	0.428948	3.51e-08
CLDN4	RP11-757F18.5	0.432888	2.55e-08
MET	RP11-757F18.5	0.446351	8.24e-09
GNRH1	RP11-757F18.5	0.43577	2.01e-08
SCT	RP11-757F18.5	0.517923	8.3e-12
NTS	RP11-757F18.5	0.630163	3.37e-18
IL25	RP11-757F18.5	0.41061	1.49e-07
CTF1	RP11-757F18.5	0.424121	5.18e-08
IL34	RP11-757F18.5	0.445615	8.77e-09
TNFSF14	RP11-757F18.5	0.492048	1.21e-10
CGB7	RP11-757F18.5	0.467358	1.28e-09
NTF4	RP11-757F18.5	0.563307	4.2e-14
SDC4	RP11-757F18.5	0.474559	6.55e-10
IL1RL2	RP11-757F18.5	0.476105	5.67e-10
IL22RA1	RP11-757F18.5	0.41547	1.02e-07
CMTM8	RP11-757F18.5	0.441792	1.21e-08
ANGPTL3	ZBTB20-AS1	0.496364	7.86e-11
OSTN	LSAMP-AS1	0.600646	2.84e-16
TAC1	LSAMP-AS1	0.512266	1.52e-11
PNOC	LSAMP-AS1	0.487411	1.91e-10
BDNF	LSAMP-AS1	0.569176	2e-14
CORT	LSAMP-AS1	0.565674	3.12e-14
ANGPTL7	LSAMP-AS1	0.467957	1.21e-09
FGF14	LSAMP-AS1	0.467405	1.27e-09
NGFR	LSAMP-AS1	0.455143	3.84e-09
LEAP2	IGSF11-AS1	0.417266	8.9e-08
NR6A1	IGSF11-AS1	0.402813	2.68e-07
KLRK1	IGSF11-AS1	0.420824	6.73e-08
NTS	IGSF11-AS1	0.47467	6.49e-10
FGF9	IGSF11-AS1	0.427416	3.98e-08
DCK	MYLK-AS1	0.467543	1.26e-09
NUDT6	MYLK-AS1	0.484709	2.49e-10
BPHL	MYLK-AS1	0.476903	5.26e-10
APOM	MYLK-AS1	0.52152	5.61e-12
RXRB	MYLK-AS1	0.416033	9.79e-08
PPIA	MYLK-AS1	0.477538	4.95e-10
PSMD13	MYLK-AS1	0.643607	3.8e-19
CACYBP	MYLK-AS1	0.444241	9.86e-09
CMTM5	MYLK-AS1	0.410538	1.5e-07
PSMC6	MYLK-AS1	0.500046	5.41e-11
PPP4C	MYLK-AS1	0.586163	2.13e-15
CKLF	MYLK-AS1	0.546123	3.41e-13
NENF	MYLK-AS1	0.484588	2.52e-10
BIRC5	MYLK-AS1	0.608249	9.48e-17
RAC3	MYLK-AS1	0.512731	1.45e-11
PRDX2	MYLK-AS1	0.633315	2.04e-18
PSMD8	MYLK-AS1	0.550626	1.99e-13
BID	MYLK-AS1	0.466955	1.33e-09
MIF	MYLK-AS1	0.518046	8.19e-12
PSMD10	MYLK-AS1	0.500771	5.03e-11
CDC42	MYLK-AS1	0.41237	1.3e-07
PSMD14	MYLK-AS1	0.470835	9.28e-10
MASP1	ALDH1L1-AS2	0.407764	1.85e-07
BMPR1B	ALDH1L1-AS2	0.452928	4.66e-09
NR3C2	ALDH1L1-AS2	0.40455	2.35e-07
APOM	ALDH1L1-AS2	0.476366	5.53e-10
IL20RA	ALDH1L1-AS2	0.477571	4.93e-10
S1PR1	ALDH1L1-AS2	0.43606	1.96e-08
IL17D	ALDH1L1-AS2	0.507453	2.52e-11
ACVR2B	TMCC1-AS1	0.45609	3.53e-09
PLXNB1	TMCC1-AS1	0.471359	8.84e-10
PSMD6	TMCC1-AS1	0.494017	9.95e-11
GSK3B	TMCC1-AS1	0.440497	1.35e-08
SEMA5B	TMCC1-AS1	0.453348	4.49e-09
RBP2	TMCC1-AS1	0.498682	6.22e-11
PSMD2	TMCC1-AS1	0.449972	6.03e-09
NFYC	TMCC1-AS1	0.50353	3.79e-11
GNRHR	TMCC1-AS1	0.499389	5.79e-11
AIMP1	TMCC1-AS1	0.529853	2.23e-12
NUDT6	TMCC1-AS1	0.525489	3.63e-12
PGRMC2	TMCC1-AS1	0.455744	3.64e-09
GDF9	TMCC1-AS1	0.502059	4.41e-11
LEAP2	TMCC1-AS1	0.468587	1.14e-09
BPHL	TMCC1-AS1	0.459455	2.62e-09
RXRB	TMCC1-AS1	0.442812	1.11e-08
DAXX	TMCC1-AS1	0.418831	7.87e-08
IKBKB	TMCC1-AS1	0.419264	7.61e-08
PTK2	TMCC1-AS1	0.464922	1.6e-09
C5	TMCC1-AS1	0.471008	9.13e-10
NR6A1	TMCC1-AS1	0.436824	1.84e-08
LRSAM1	TMCC1-AS1	0.457137	3.22e-09
TOR2A	TMCC1-AS1	0.46157	2.16e-09
MAPK8	TMCC1-AS1	0.418909	7.82e-08
SEMA4G	TMCC1-AS1	0.417833	8.51e-08
PSMD4	TMCC1-AS1	0.419035	7.75e-08
RFX5	TMCC1-AS1	0.508521	2.26e-11
UBXN1	TMCC1-AS1	0.414112	1.14e-07
EED	TMCC1-AS1	0.525656	3.56e-12
CBL	TMCC1-AS1	0.439419	1.48e-08
ROBO3	TMCC1-AS1	0.429487	3.36e-08
HDGF	TMCC1-AS1	0.428727	3.58e-08
NR1I3	TMCC1-AS1	0.420449	6.93e-08
NR2C1	TMCC1-AS1	0.404103	2.43e-07
NFYB	TMCC1-AS1	0.412585	1.28e-07
RFXAP	TMCC1-AS1	0.493118	1.09e-10
CACYBP	TMCC1-AS1	0.415341	1.03e-07
PPP4C	TMCC1-AS1	0.434708	2.19e-08
CMTM1	TMCC1-AS1	0.431499	2.86e-08
PDF	TMCC1-AS1	0.402314	2.78e-07
[truncated: 58,222 more rows]
